# Supplementary material for: Dual-mode harvest solar energy for photothermal Cu2-xSe biomineralization and seawater desalination by biotic-abiotic hybrid
Source: Nat Commun. 2024 May 22;15:4365. doi: 10.1038/s41467-024-48660-z (PMC11111681; doi:10.1038/s41467-024-48660-z)
Supplement: Supplementary file 4 — Source data [file 41467_2024_48660_MOESM4_ESM.xlsx]

## Sheet: Figure 1B-C SEM
Raw data and Source data
Figure 1C SEM

## Sheet: Figure 1D Uv-vis-DRS
	Figure 1D Uv-vis-DRS
	X-axis_Wavelength (nm)	Y-axis_Absorbance (a.u.)
	200	1.3516
	201	1.3563
	202	1.3614
	203	1.3698
	204	1.3796
	205	1.3897
	206	1.3984
	207	1.4098
	208	1.4187
	209	1.4283
	210	1.4348
	211	1.4422
	212	1.4479
	213	1.453
	214	1.4578
	215	1.4635
	216	1.467
	217	1.4704
	218	1.4734
	219	1.4751
	220	1.476
	221	1.4771
	222	1.4772
	223	1.4772
	224	1.4777
	225	1.4773
	226	1.4772
	227	1.4771
	228	1.4772
	229	1.4767
	230	1.4767
	231	1.4769
	232	1.4777
	233	1.4792
	234	1.481
	235	1.4833
	236	1.4863
	237	1.489
	238	1.4915
	239	1.4945
	240	1.4982
	241	1.5021
	242	1.5067
	243	1.5114
	244	1.5171
	245	1.5213
	246	1.5266
	247	1.5317
	248	1.5366
	249	1.5404
	250	1.5454
	251	1.5496
	252	1.5531
	253	1.557
	254	1.5611
	255	1.5644
	256	1.5674
	257	1.5704
	258	1.5728
	259	1.5749
	260	1.576
	261	1.5771
	262	1.5778
	263	1.5785
	264	1.5786
	265	1.5793
	266	1.5784
	267	1.5773
	268	1.5759
	269	1.5743
	270	1.5718
	271	1.5701
	272	1.5685
	273	1.5664
	274	1.5639
	275	1.5617
	276	1.5582
	277	1.5546
	278	1.5506
	279	1.5459
	280	1.541
	281	1.5365
	282	1.531
	283	1.5256
	284	1.5191
	285	1.5127
	286	1.5051
	287	1.4968
	288	1.4876
	289	1.4776
	290	1.4667
	291	1.4548
	292	1.4421
	293	1.4289
	294	1.4156
	295	1.4011
	296	1.388
	297	1.3742
	298	1.361
	299	1.3479
	300	1.3365
	301	1.3256
	302	1.3161
	303	1.3076
	304	1.3006
	305	1.2939
	306	1.288
	307	1.2836
	308	1.2795
	309	1.2768
	310	1.275
	311	1.2735
	312	1.2719
	313	1.2714
	314	1.2715
	315	1.2719
	316	1.2726
	317	1.2736
	318	1.2746
	319	1.2746
	320	1.2747
	321	1.2747
	322	1.2751
	323	1.2755
	324	1.276
	325	1.2771
	326	1.2779
	327	1.2788
	328	1.2794
	329	1.2807
	330	1.2812
	331	1.2822
	332	1.2826
	333	1.2835
	334	1.284
	335	1.2846
	336	1.2851
	337	1.2856
	338	1.2855
	339	1.286
	340	1.2863
	341	1.2864
	342	1.287
	343	1.2874
	344	1.2872
	345	1.2876
	346	1.2879
	347	1.2883
	348	1.2885
	349	1.2888
	350	1.289
	351	1.2895
	352	1.2893
	353	1.2896
	354	1.2896
	355	1.2897
	356	1.2891
	357	1.289
	358	1.2884
	359	1.288
	360	1.2873
	361	1.2869
	362	1.286
	363	1.2858
	364	1.2854
	365	1.2852
	366	1.2849
	367	1.2849
	368	1.2847
	369	1.2846
	370	1.2845
	371	1.2846
	372	1.2854
	373	1.2863
	374	1.2872
	375	1.2884
	376	1.2895
	377	1.2902
	378	1.2913
	379	1.2927
	380	1.294
	381	1.2957
	382	1.2977
	383	1.2994
	384	1.3015
	385	1.3035
	386	1.3054
	387	1.3074
	388	1.3097
	389	1.3119
	390	1.314
	391	1.3165
	392	1.3192
	393	1.322
	394	1.3246
	395	1.328
	396	1.3316
	397	1.335
	398	1.3388
	399	1.3427
	400	1.3466
	401	1.3498
	402	1.3532
	403	1.3564
	404	1.3593
	405	1.3618
	406	1.3643
	407	1.3662
	408	1.3671
	409	1.3676
	410	1.3675
	411	1.3663
	412	1.3647
	413	1.3626
	414	1.3598
	415	1.356
	416	1.3518
	417	1.3471
	418	1.342
	419	1.3367
	420	1.3315
	421	1.3264
	422	1.3213
	423	1.3163
	424	1.3114
	425	1.3071
	426	1.3028
	427	1.299
	428	1.2956
	429	1.2924
	430	1.2892
	431	1.2864
	432	1.2838
	433	1.2814
	434	1.2793
	435	1.2774
	436	1.2756
	437	1.2739
	438	1.2722
	439	1.2709
	440	1.2697
	441	1.2685
	442	1.2675
	443	1.2666
	444	1.2654
	445	1.2641
	446	1.2631
	447	1.2615
	448	1.2601
	449	1.2588
	450	1.2577
	451	1.2562
	452	1.255
	453	1.2538
	454	1.2524
	455	1.2512
	456	1.25
	457	1.2486
	458	1.2475
	459	1.2466
	460	1.2451
	461	1.2438
	462	1.2427
	463	1.2415
	464	1.2404
	465	1.2395
	466	1.2386
	467	1.2376
	468	1.2367
	469	1.2358
	470	1.2349
	471	1.2339
	472	1.2329
	473	1.2318
	474	1.2309
	475	1.2299
	476	1.229
	477	1.2282
	478	1.2274
	479	1.2265
	480	1.2257
	481	1.2247
	482	1.2237
	483	1.2226
	484	1.2216
	485	1.2203
	486	1.2192
	487	1.218
	488	1.2167
	489	1.2155
	490	1.2144
	491	1.2133
	492	1.212
	493	1.2108
	494	1.2097
	495	1.2084
	496	1.2072
	497	1.2061
	498	1.2051
	499	1.204
	500	1.2028
	501	1.2016
	502	1.2006
	503	1.1995
	504	1.1983
	505	1.1973
	506	1.1962
	507	1.195
	508	1.1938
	509	1.1929
	510	1.1918
	511	1.1908
	512	1.1897
	513	1.1887
	514	1.1873
	515	1.1863
	516	1.1849
	517	1.1836
	518	1.1823
	519	1.1811
	520	1.1794
	521	1.1779
	522	1.1764
	523	1.1748
	524	1.173
	525	1.1712
	526	1.1694
	527	1.1673
	528	1.1652
	529	1.163
	530	1.1607
	531	1.1582
	532	1.1557
	533	1.153
	534	1.1502
	535	1.1476
	536	1.1447
	537	1.1419
	538	1.1391
	539	1.1361
	540	1.1329
	541	1.1297
	542	1.1263
	543	1.123
	544	1.1196
	545	1.116
	546	1.1126
	547	1.109
	548	1.1053
	549	1.1015
	550	1.0976
	551	1.0934
	552	1.0892
	553	1.0848
	554	1.0802
	555	1.0754
	556	1.0706
	557	1.0653
	558	1.0601
	559	1.0546
	560	1.0493
	561	1.0438
	562	1.0383
	563	1.0325
	564	1.0265
	565	1.0205
	566	1.0144
	567	1.008
	568	1.0016
	569	0.9953
	570	0.9886
	571	0.9818
	572	0.9751
	573	0.9681
	574	0.9609
	575	0.9536
	576	0.9463
	577	0.9389
	578	0.9313
	579	0.9235
	580	0.9157
	581	0.9079
	582	0.9
	583	0.8921
	584	0.8843
	585	0.8764
	586	0.8681
	587	0.86
	588	0.8518
	589	0.8435
	590	0.8349
	591	0.8267
	592	0.8182
	593	0.8098
	594	0.8014
	595	0.793
	596	0.7845
	597	0.776
	598	0.7676
	599	0.759
	600	0.7507
	601	0.7421
	602	0.7337
	603	0.725
	604	0.7163
	605	0.7076
	606	0.699
	607	0.6901
	608	0.6815
	609	0.6731
	610	0.6647
	611	0.6563
	612	0.6481
	613	0.64
	614	0.6319
	615	0.6238
	616	0.6158
	617	0.6078
	618	0.5998
	619	0.5919
	620	0.584
	621	0.5763
	622	0.5687
	623	0.561
	624	0.5535
	625	0.5461
	626	0.5389
	627	0.5313
	628	0.5241
	629	0.5169
	630	0.5099
	631	0.5028
	632	0.4959
	633	0.489
	634	0.4822
	635	0.4752
	636	0.4685
	637	0.4619
	638	0.4555
	639	0.4491
	640	0.4429
	641	0.4369
	642	0.4309
	643	0.4248
	644	0.4189
	645	0.4132
	646	0.4074
	647	0.4018
	648	0.3963
	649	0.3908
	650	0.3853
	651	0.3797
	652	0.3743
	653	0.3687
	654	0.3632
	655	0.3574
	656	0.3519
	657	0.3464
	658	0.3414
	659	0.3365
	660	0.332
	661	0.3279
	662	0.3239
	663	0.3202
	664	0.3166
	665	0.3134
	666	0.31
	667	0.3067
	668	0.3032
	669	0.2996
	670	0.2958
	671	0.292
	672	0.2882
	673	0.2844
	674	0.2807
	675	0.2772
	676	0.2735
	677	0.27
	678	0.2666
	679	0.2632
	680	0.2597
	681	0.2565
	682	0.2535
	683	0.2504
	684	0.2474
	685	0.2447
	686	0.2419
	687	0.2392
	688	0.2366
	689	0.2341
	690	0.2314
	691	0.2291
	692	0.2267
	693	0.2244
	694	0.2222
	695	0.2199
	696	0.2177
	697	0.2155
	698	0.2132
	699	0.2111
	700	0.2092
	701	0.2072
	702	0.2053
	703	0.2035
	704	0.2018
	705	0.2
	706	0.1984
	707	0.1968
	708	0.1953
	709	0.1937
	710	0.1921
	711	0.1906
	712	0.1892
	713	0.1878
	714	0.1866
	715	0.1853
	716	0.184
	717	0.1828
	718	0.1817
	719	0.1804
	720	0.1792
	721	0.1782
	722	0.1771
	723	0.176
	724	0.1749
	725	0.1739
	726	0.1729
	727	0.172
	728	0.171
	729	0.1701
	730	0.1692
	731	0.1683
	732	0.1674
	733	0.1665
	734	0.1657
	735	0.1648
	736	0.164
	737	0.1632
	738	0.1623
	739	0.1615
	740	0.1608
	741	0.16
	742	0.1593
	743	0.1585
	744	0.1578
	745	0.1571
	746	0.1564
	747	0.1557
	748	0.155
	749	0.1544
	750	0.1537
	751	0.1531
	752	0.1524
	753	0.1517
	754	0.1511
	755	0.1505
	756	0.1498
	757	0.1492
	758	0.1486
	759	0.148
	760	0.1474
	761	0.1468
	762	0.1462
	763	0.1457
	764	0.1451
	765	0.1445
	766	0.144
	767	0.1434
	768	0.1429
	769	0.1423
	770	0.1418
	771	0.1413
	772	0.1407
	773	0.1402
	774	0.1398
	775	0.1393
	776	0.1388
	777	0.1383
	778	0.1378
	779	0.1374
	780	0.1369
	781	0.1364
	782	0.136
	783	0.1355
	784	0.1351
	785	0.1346
	786	0.1342
	787	0.1338
	788	0.1333
	789	0.1328
	790	0.1324
	791	0.132
	792	0.1315
	793	0.1311
	794	0.1307
	795	0.1303
	796	0.1298
	797	0.1294
	798	0.129
	799	0.1286
	800	0.1282
	801	0.1277
	802	0.1273
	803	0.1269
	804	0.1266
	805	0.1262
	806	0.1258
	807	0.1254
	808	0.1251
	809	0.1247
	810	0.1244
	811	0.124
	812	0.1237
	813	0.1234
	814	0.123
	815	0.1227
	816	0.1224
	817	0.122
	818	0.1217
	819	0.1214
	820	0.1211
	821	0.1208
	822	0.1205
	823	0.1202
	824	0.1199
	825	0.1196
	826	0.1193
	827	0.119
	828	0.1187
	829	0.1185
	830	0.1182
	831	0.1179
	832	0.1177
	833	0.1174
	834	0.1172
	835	0.1169
	836	0.1166
	837	0.1163
	838	0.116
	839	0.1158
	840	0.1155
	841	0.1153
	842	0.1151
	843	0.1149
	844	0.1146
	845	0.1144
	846	0.1142
	847	0.1141
	848	0.1139
	849	0.1137
	850	0.1135
	851	0.1132
	852	0.1129
	853	0.1127
	854	0.1124
	855	0.1121
	856	0.1119
	857	0.1116
	858	0.1112
	859	0.111
	860	0.1107
	861	0.1104
	862	0.1101
	863	0.1098
	864	0.1094
	865	0.1091
	866	0.1088
	867	0.1084
	868	0.1081
	869	0.1078
	870	0.1074
	871	0.1071
	872	0.1068
	873	0.1065
	874	0.1062
	875	0.106
	876	0.1058
	877	0.1056
	878	0.1053
	879	0.1051
	880	0.1048
	881	0.1047
	882	0.1045
	883	0.1043
	884	0.1041
	885	0.1039
	886	0.1037
	887	0.1035
	888	0.1034
	889	0.1032
	890	0.1031
	891	0.1029
	892	0.1028
	893	0.1026
	894	0.1025
	895	0.1023
	896	0.1022
	897	0.102
	898	0.1019
	899	0.1017
	900	0.1016
	901	0.1015
	902	0.1013
	903	0.1012
	904	0.101
	905	0.1009
	906	0.1008
	907	0.1006
	908	0.1005
	909	0.1003
	910	0.1002
	911	0.1
	912	0.0999
	913	0.0998
	914	0.0996
	915	0.0995
	916	0.0993
	917	0.0992
	918	0.099
	919	0.0989
	920	0.0987
	921	0.0986
	922	0.0985
	923	0.0983
	924	0.0982
	925	0.098
	926	0.0979
	927	0.0977
	928	0.0976
	929	0.0975
	930	0.0974
	931	0.0973
	932	0.0971
	933	0.097
	934	0.0969
	935	0.0967
	936	0.0966
	937	0.0965
	938	0.0964
	939	0.0963
	940	0.0962
	941	0.0961
	942	0.096
	943	0.0959
	944	0.0958
	945	0.0957
	946	0.0956
	947	0.0955
	948	0.0954
	949	0.0953
	950	0.0952
	951	0.0951
	952	0.095
	953	0.0949
	954	0.0949
	955	0.0948
	956	0.0947
	957	0.0947
	958	0.0946
	959	0.0945
	960	0.0945
	961	0.0944
	962	0.0944
	963	0.0943
	964	0.0943
	965	0.0942
	966	0.0942
	967	0.0941
	968	0.0941
	969	0.094
	970	0.094
	971	0.094
	972	0.0939
	973	0.0939
	974	0.0938
	975	0.0938
	976	0.0938
	977	0.0937
	978	0.0937
	979	0.0937
	980	0.0936
	981	0.0936
	982	0.0936
	983	0.0935
	984	0.0935
	985	0.0935
	986	0.0934
	987	0.0934
	988	0.0934
	989	0.0934
	990	0.0934
	991	0.0933
	992	0.0933
	993	0.0933
	994	0.0933
	995	0.0932
	996	0.0932
	997	0.0932
	998	0.0932
	999	0.0932
	1000	0.0932

## Sheet: Figure 1E Tauc plot
Figure 1E Tauc plot
X-axis_hv(eV)	Y-axis_(Ahv)^0.5
4.85596	2.89845
4.83706	2.89626
4.81831	2.89451
4.79971	2.89626
4.78125	2.89947
4.76293	2.90296
4.74475	2.90496
4.72671	2.90972
4.70881	2.91186
4.69104	2.9147
4.6734	2.91436
4.6559	2.91494
4.63853	2.91379
4.62128	2.91206
4.60417	2.91004
4.58718	2.90894
4.57031	2.90567
4.55357	2.90232
4.53695	2.89861
4.52045	2.89365
4.50408	2.88795
4.48782	2.88248
4.47167	2.87608
4.45565	2.86962
4.43973	2.86369
4.42393	2.85694
4.40824	2.85051
4.39267	2.84413
4.3772	2.83798
4.36184	2.8313
4.34659	2.82514
4.33145	2.81921
4.31641	2.81389
4.30147	2.80927
4.28664	2.80496
4.27191	2.80116
4.25728	2.79804
4.24275	2.79467
4.22832	2.79113
4.21398	2.78809
4.19975	2.78571
4.18561	2.78355
4.17156	2.78204
4.15761	2.78063
4.14375	2.78016
4.12998	2.77832
4.11631	2.77749
4.10272	2.77649
4.08923	2.77531
4.07582	2.77316
4.0625	2.77209
4.04927	2.77032
4.03612	2.76794
4.02306	2.76593
4.01008	2.76411
3.99719	2.7616
3.98438	2.75885
3.97165	2.75611
3.959	2.75286
3.94643	2.74938
3.93394	2.74504
3.92153	2.74073
3.9092	2.7361
3.89694	2.7315
3.88477	2.72641
3.87266	2.72187
3.86064	2.71597
3.84868	2.70994
3.83681	2.70367
3.825	2.69727
3.81327	2.69014
3.80161	2.68372
3.79002	2.67741
3.7785	2.67071
3.76705	2.66371
3.75566	2.65699
3.74435	2.6492
3.73311	2.64136
3.72193	2.63321
3.71082	2.6245
3.69978	2.61565
3.6888	2.60718
3.67788	2.59789
3.66704	2.58872
3.65625	2.57864
3.64553	2.56869
3.63487	2.55774
3.62427	2.54623
3.61374	2.53399
3.60326	2.52108
3.59285	2.50743
3.58249	2.49294
3.5722	2.47779
3.56196	2.46221
3.55179	2.44655
3.54167	2.42986
3.53161	2.41438
3.5216	2.3983
3.51165	2.38275
3.50176	2.36729
3.49192	2.35332
3.48214	2.33981
3.47242	2.32755
3.46274	2.31619
3.45313	2.30618
3.44356	2.29645
3.43405	2.28747
3.42459	2.27983
3.41518	2.27249
3.40582	2.26642
3.39652	2.26116
3.38726	2.2562
3.37806	2.25116
3.3689	2.24712
3.3598	2.24363
3.35074	2.24042
3.34173	2.23748
3.33277	2.23483
3.32386	2.23219
3.315	2.22869
3.30618	2.22529
3.29741	2.22182
3.28869	2.21872
3.28001	2.21563
3.27138	2.21264
3.2628	2.21018
3.25425	2.20748
3.24576	2.20488
3.2373	2.20203
3.2289	2.1998
3.22053	2.19689
3.21221	2.19443
3.20393	2.19146
3.19569	2.18894
3.1875	2.18608
3.17935	2.18333
3.17124	2.1805
3.16317	2.17769
3.15514	2.17438
3.14715	2.17159
3.1392	2.16865
3.1313	2.16555
3.12343	2.16289
3.1156	2.16007
3.10781	2.15676
3.10006	2.15396
3.09235	2.1511
3.08468	2.14833
3.07704	2.14541
3.06944	2.14258
3.06188	2.13968
3.05436	2.13705
3.04688	2.13385
3.03943	2.13107
3.03201	2.12806
3.02464	2.12514
3.01729	2.12166
3.00999	2.1186
3.00272	2.11515
2.99548	2.11187
2.98828	2.10837
2.98112	2.10512
2.97398	2.10147
2.96689	2.09841
2.95982	2.0952
2.95279	2.09217
2.94579	2.08906
2.93883	2.08621
2.9319	2.08322
2.925	2.08031
2.91813	2.07742
2.9113	2.0747
2.9045	2.07255
2.89773	2.07049
2.89099	2.06845
2.88428	2.06665
2.8776	2.06478
2.87096	2.0626
2.86434	2.06075
2.85776	2.05914
2.8512	2.05747
2.84468	2.05611
2.83818	2.055
2.83172	2.05366
2.82528	2.05265
2.81888	2.05155
2.8125	2.05039
2.80615	2.0493
2.79983	2.04846
2.79354	2.04754
2.78728	2.04655
2.78104	2.04588
2.77483	2.04536
2.76865	2.04492
2.7625	2.04433
2.75637	2.04436
2.75028	2.04455
2.74421	2.04457
2.73816	2.04491
2.73214	2.04532
2.72615	2.04572
2.72019	2.0456
2.71425	2.04562
2.70833	2.0455
2.70245	2.04515
2.69658	2.0445
2.69075	2.04385
2.68494	2.04276
2.67915	2.04093
2.67339	2.0388
2.66765	2.03624
2.66194	2.03287
2.65625	2.02921
2.65059	2.02519
2.64495	2.02067
2.63933	2.01541
2.63374	2.00987
2.62817	2.00396
2.62263	1.99777
2.61711	1.99144
2.61161	1.9852
2.60613	1.97904
2.60068	1.97289
2.59525	1.96682
2.58984	1.96084
2.58446	1.95532
2.5791	1.94981
2.57376	1.94468
2.56844	1.93986
2.56314	1.93521
2.55787	1.93056
2.55262	1.92622
2.54739	1.92205
2.54218	1.91803
2.53699	1.91425
2.53182	1.91063
2.52668	1.90709
2.52155	1.90364
2.51645	1.90019
2.51136	1.89706
2.5063	1.89401
2.50126	1.89096
2.49623	1.88808
2.49123	1.88528
2.48625	1.88226
2.48129	1.87918
2.47634	1.87633
2.47142	1.87304
2.46652	1.86991
2.46163	1.86686
2.45677	1.86397
2.45192	1.86079
2.4471	1.85785
2.44229	1.85491
2.4375	1.85183
2.43273	1.84891
2.42798	1.84599
2.42325	1.84294
2.41853	1.84011
2.41383	1.83745
2.40916	1.83434
2.4045	1.8314
2.39986	1.8286
2.39523	1.82575
2.39063	1.82297
2.38604	1.82035
2.38147	1.81773
2.37691	1.81505
2.37238	1.81245
2.36786	1.80986
2.36336	1.80728
2.35887	1.80462
2.3544	1.80198
2.34995	1.79927
2.34552	1.79672
2.3411	1.7941
2.3367	1.79155
2.33232	1.78909
2.32795	1.78664
2.3236	1.78412
2.31926	1.78168
2.31494	1.7791
2.31064	1.77653
2.30635	1.77389
2.30208	1.77133
2.29783	1.76856
2.29359	1.76594
2.28936	1.76326
2.28516	1.76051
2.28096	1.75784
2.27679	1.75526
2.27262	1.75267
2.26848	1.74995
2.26434	1.74731
2.26023	1.74475
2.25613	1.74205
2.25204	1.73943
2.24797	1.73688
2.24391	1.73442
2.23986	1.73189
2.23584	1.7293
2.23182	1.72671
2.22782	1.72427
2.22384	1.72176
2.21987	1.71919
2.21591	1.71677
2.21197	1.71429
2.20804	1.71174
2.20412	1.70919
2.20022	1.70687
2.19633	1.70441
2.19246	1.70203
2.1886	1.69958
2.18475	1.69721
2.18092	1.69456
2.1771	1.6922
2.1733	1.68956
2.1695	1.687
2.16572	1.68444
2.16196	1.68197
2.1582	1.67914
2.15446	1.67646
2.15074	1.67378
2.14702	1.67105
2.14332	1.66817
2.13963	1.6653
2.13595	1.66244
2.13229	1.65937
2.12864	1.65631
2.125	1.65318
2.12137	1.64998
2.11776	1.64665
2.11416	1.64333
2.11057	1.63987
2.10699	1.63634
2.10343	1.63296
2.09987	1.62937
2.09633	1.62586
2.0928	1.62236
2.08929	1.61872
2.08578	1.61494
2.08229	1.61117
2.0788	1.60726
2.07533	1.60342
2.07188	1.59952
2.06843	1.59548
2.06499	1.59159
2.06157	1.58756
2.05815	1.58346
2.05475	1.5793
2.05136	1.57506
2.04798	1.57062
2.04461	1.56618
2.04126	1.5616
2.03791	1.55688
2.03457	1.55202
2.03125	1.54715
2.02794	1.54193
2.02463	1.53679
2.02134	1.53142
2.01806	1.52621
2.01479	1.52084
2.01153	1.51548
2.00828	1.5099
2.00504	1.50417
2.00181	1.49844
1.99859	1.49264
1.99539	1.48661
1.99219	1.48057
1.989	1.47461
1.98582	1.46835
1.98266	1.46201
1.9795	1.45574
1.97635	1.44924
1.97321	1.44258
1.97009	1.43584
1.96697	1.42909
1.96386	1.42226
1.96076	1.41527
1.95768	1.40811
1.9546	1.40094
1.95153	1.39376
1.94847	1.38649
1.94542	1.37921
1.94238	1.37199
1.93935	1.36468
1.93633	1.35704
1.93332	1.34955
1.93032	1.34195
1.92733	1.33427
1.92434	1.32632
1.92137	1.31867
1.9184	1.31077
1.91545	1.30292
1.9125	1.29506
1.90956	1.28717
1.90663	1.27918
1.90371	1.27116
1.9008	1.26321
1.8979	1.25506
1.89501	1.24714
1.89212	1.23894
1.88925	1.23089
1.88638	1.22255
1.88352	1.21419
1.88067	1.2058
1.87783	1.19746
1.875	1.18883
1.87218	1.18043
1.86936	1.17216
1.86655	1.16387
1.86376	1.15555
1.86097	1.14737
1.85818	1.13925
1.85541	1.13109
1.85265	1.1229
1.84989	1.11477
1.84714	1.10661
1.8444	1.09841
1.84167	1.09028
1.83894	1.0821
1.83623	1.07408
1.83352	1.06611
1.83082	1.05802
1.82813	1.05008
1.82544	1.04221
1.82276	1.03449
1.8201	1.02635
1.81743	1.01856
1.81478	1.01073
1.81214	1.00307
1.8095	0.99527
1.80687	0.98763
1.80425	0.97996
1.80163	0.97236
1.79902	0.96451
1.79642	0.95694
1.79383	0.94943
1.79125	0.94209
1.78867	0.93471
1.7861	0.92751
1.78354	0.92049
1.78098	0.91344
1.77843	0.90624
1.77589	0.89923
1.77336	0.8924
1.77083	0.88542
1.76831	0.87864
1.7658	0.87193
1.7633	0.86519
1.7608	0.85842
1.75831	0.85151
1.75583	0.84478
1.75335	0.83779
1.75088	0.83089
1.74842	0.8236
1.74596	0.81661
1.74351	0.80959
1.74107	0.80311
1.73864	0.79672
1.73621	0.79078
1.73379	0.78529
1.73137	0.77989
1.72896	0.77484
1.72656	0.76989
1.72417	0.76541
1.72178	0.76068
1.7194	0.75605
1.71702	0.75116
1.71466	0.74613
1.71229	0.74083
1.70994	0.73551
1.70759	0.73016
1.70525	0.72479
1.70291	0.71953
1.70058	0.7145
1.69826	0.70919
1.69594	0.70412
1.69363	0.69915
1.69133	0.69417
1.68903	0.68903
1.68674	0.68427
1.68445	0.67976
1.68217	0.67509
1.6799	0.67055
1.67763	0.66639
1.67537	0.66208
1.67312	0.6579
1.67087	0.65384
1.66862	0.6499
1.66639	0.64568
1.66416	0.64199
1.66193	0.63816
1.65971	0.63446
1.6575	0.63088
1.65529	0.62716
1.65309	0.62357
1.6509	0.61996
1.64871	0.6162
1.64652	0.61272
1.64435	0.60952
1.64217	0.60617
1.64001	0.60295
1.63785	0.59988
1.63569	0.59694
1.63354	0.59385
1.6314	0.59105
1.62926	0.58825
1.62713	0.58559
1.625	0.58277
1.62288	0.57995
1.62076	0.57728
1.61865	0.57475
1.61655	0.57222
1.61445	0.56999
1.61235	0.5676
1.61027	0.56521
1.60818	0.56297
1.6061	0.56088
1.60403	0.55848
1.60197	0.55624
1.5999	0.5543
1.59785	0.5522
1.5958	0.5501
1.59375	0.548
1.59171	0.54606
1.58967	0.54411
1.58764	0.54232
1.58562	0.54037
1.5836	0.53857
1.58158	0.53678
1.57957	0.53498
1.57757	0.53319
1.57557	0.53139
1.57358	0.52975
1.57159	0.52795
1.5696	0.52631
1.56762	0.52467
1.56565	0.52286
1.56368	0.52122
1.56171	0.51974
1.55976	0.51809
1.5578	0.51661
1.55585	0.51496
1.55391	0.51348
1.55197	0.512
1.55003	0.51051
1.5481	0.50903
1.54618	0.50754
1.54425	0.50622
1.54234	0.50474
1.54043	0.50341
1.53852	0.50193
1.53662	0.50044
1.53472	0.49912
1.53283	0.4978
1.53094	0.49631
1.52906	0.49499
1.52718	0.49366
1.52531	0.49234
1.52344	0.49102
1.52157	0.4897
1.51971	0.48838
1.51786	0.48722
1.51601	0.4859
1.51416	0.48457
1.51232	0.48342
1.51048	0.4821
1.50865	0.48094
1.50682	0.47962
1.50499	0.47846
1.50317	0.47731
1.50136	0.47599
1.49955	0.47483
1.49774	0.47385
1.49594	0.4727
1.49414	0.47154
1.49235	0.47039
1.49056	0.46924
1.48877	0.46825
1.48699	0.4671
1.48522	0.46595
1.48344	0.46497
1.48167	0.46382
1.47991	0.46284
1.47815	0.46168
1.4764	0.4607
1.47464	0.45972
1.4729	0.45857
1.47115	0.45742
1.46941	0.45644
1.46768	0.45547
1.46595	0.45432
1.46422	0.45334
1.4625	0.45236
1.46078	0.45138
1.45907	0.45023
1.45736	0.44926
1.45565	0.44828
1.45395	0.44731
1.45225	0.44633
1.45055	0.44518
1.44886	0.44421
1.44718	0.44323
1.44549	0.44243
1.44382	0.44146
1.44214	0.44048
1.44047	0.43951
1.4388	0.43871
1.43714	0.43774
1.43548	0.43694
1.43382	0.43597
1.43217	0.43518
1.43052	0.43438
1.42888	0.43341
1.42724	0.43261
1.4256	0.43182
1.42397	0.43085
1.42234	0.43006
1.42071	0.42926
1.41909	0.42847
1.41747	0.42768
1.41586	0.42689
1.41425	0.4261
1.41264	0.42531
1.41104	0.42452
1.40944	0.42373
1.40784	0.42294
1.40625	0.42215
1.40466	0.42154
1.40308	0.42075
1.40149	0.41997
1.39992	0.41936
1.39834	0.41857
1.39677	0.41796
1.3952	0.41718
1.39364	0.41639
1.39208	0.41561
1.39052	0.41482
1.38897	0.41422
1.38742	0.41344
1.38587	0.41283
1.38433	0.41223
1.38279	0.41163
1.38125	0.41085
1.37972	0.41024
1.37819	0.40964
1.37666	0.40922
1.37514	0.40862
1.37362	0.40802
1.3721	0.40742
1.37059	0.40665
1.36908	0.40587
1.36757	0.40527
1.36607	0.40449
1.36457	0.40372
1.36308	0.40312
1.36158	0.40235
1.36009	0.40139
1.35861	0.4008
1.35712	0.40002
1.35564	0.39925
1.35417	0.39847
1.35269	0.3977
1.35122	0.39674
1.34976	0.39597
1.34829	0.3952
1.34683	0.39424
1.34537	0.39347
1.34392	0.3927
1.34247	0.39174
1.34102	0.39097
1.33957	0.3902
1.33813	0.38943
1.33669	0.38865
1.33526	0.38807
1.33383	0.38748
1.3324	0.38689
1.33097	0.38612
1.32955	0.38554
1.32813	0.38477
1.32671	0.38436
1.32529	0.38378
1.32388	0.38319
1.32247	0.38261
1.32107	0.38203
1.31967	0.38144
1.31827	0.38086
1.31687	0.38046
1.31548	0.37988
1.31409	0.37948
1.3127	0.3789
1.31131	0.3785
1.30993	0.37792
1.30855	0.37753
1.30718	0.37695
1.3058	0.37656
1.30443	0.37598
1.30307	0.37558
1.3017	0.37501
1.30034	0.37461
1.29898	0.37422
1.29763	0.37364
1.29627	0.37325
1.29492	0.37268
1.29357	0.37229
1.29223	0.3719
1.29089	0.37132
1.28955	0.37093
1.28821	0.37036
1.28688	0.36997
1.28555	0.3694
1.28422	0.36901
1.28289	0.36863
1.28157	0.36806
1.28025	0.36767
1.27894	0.3671
1.27762	0.36671
1.27631	0.36615
1.275	0.36576
1.27369	0.36519
1.27239	0.36481
1.27109	0.36443
1.26979	0.36386
1.26849	0.36348
1.2672	0.36291
1.26591	0.36253
1.26462	0.36196
1.26334	0.36158
1.26206	0.3612
1.26078	0.36082
1.2595	0.36044
1.25822	0.35988
1.25695	0.3595
1.25568	0.35913
1.25441	0.35856
1.25315	0.35819
1.25189	0.35781
1.25063	0.35743
1.24937	0.35706
1.24812	0.35668
1.24687	0.35631
1.24562	0.35593
1.24437	0.35556
1.24313	0.35518

## Sheet: Figure 1F Mott-Schottky plot
Figure 1F Mott-Schottky plot
	1500Hz	1000Hz	500Hz
X-axis_Potential (V)	Y-axis_1/C2
-1	8.35	6.16274	4.38561
-0.95	9.20607	7.00384	5.02022
-0.9	9.80654	7.33015	5.21924
-0.85	10.3046	7.69871	5.48965
-0.8	10.6258	7.83881	5.59021
-0.75	10.8192	7.96598	5.69768
-0.7	10.8605	7.96598	5.72772
-0.65	10.7696	7.88461	5.71569
-0.6	10.5521	7.72663	5.64083
-0.55	10.2563	7.51502	5.52799
-0.5	9.90912	7.27242	5.39292
-0.45	9.54854	7.05382	5.26239
-0.4	9.22514	6.86816	5.15057
-0.35	8.99002	6.73706	5.07952
-0.3	8.8736	6.68497	5.06537
-0.25	8.92983	6.74684	5.12778
-0.2	9.18701	6.9408	5.29126
-0.15	9.62246	7.22844	5.54869
-0.1	10.1519	7.55642	5.84561
-0.05	10.7078	7.88814	6.15027
1.565e-07	11.228	8.22339	6.42438
0.05	11.6917	8.52888	6.65252
0.1	12.1034	8.825	6.84841
0.15	12.4735	9.11479	7.02714
0.2	12.8941	9.42854	7.22168
0.25	13.4413	9.83017	7.45657
0.3	14.1271	10.3006	7.73711
0.35	14.8735	10.7779	8.0656
0.4	15.6044	11.2533	8.4082
0.45	16.2716	11.6745	8.72078
0.5	16.803	12.0075	8.97119
0.55	17.2072	12.2701	9.16417
0.6	17.4688	12.4823	9.29014
0.65	17.6373	12.6471	9.3669
0.7	17.8013	12.7501	9.4324
0.75	17.9714	12.7861	9.44398
0.8	18.1315	12.7816	9.41697
0.85	18.2763	12.7232	9.38229
0.9	18.3731	12.6382	9.33616
0.95	18.4001	12.5446	9.271
1	18.3516	12.4158	9.18701

## Sheet: Figure 1G i-t
Figure 1G i-t
	S. oneidensis-Se0	S. oneidensis
X-axis_Time (s)	Y-axis_Current density (μA/cm2)
0.1	41.0341	30.4547
0.2	37.0406	28.3789
0.3	34.553	27.0956
0.4	32.734	26.9641
0.5	31.3155	25.9441
0.6	30.1765	25.1678
0.7	29.1282	24.9721
0.8	28.3386	24.5634
0.9	27.7172	24.4685
1	27.0221	23.8148
1.1	26.5669	23.4517
1.2	26.106	23.0519
1.3	25.8321	23.0436
1.4	25.4713	22.9589
1.5	25.3618	23.0436
1.6	25.1993	22.6503
1.7	24.8499	22.2969
1.8	24.6157	21.9672
1.9	24.3569	21.6573
2	24.2058	21.3728
2.1	23.9432	21.0996
2.2	23.845	20.8476
2.3	23.692	20.6122
2.4	23.5881	20.3787
2.5	23.4389	20.1701
2.6	23.1839	19.9595
2.7	23.0838	19.7635
2.8	22.9837	19.5748
2.9	22.91	19.3969
3	22.74	19.2238
3.1	22.7684	19.0504
3.2	22.638	18.8959
3.3	22.4189	18.743
3.4	22.4643	18.5942
3.5	22.3661	18.4523
3.6	22.2452	18.3156
3.7	22.2527	18.1813
3.8	22.0619	18.0569
3.9	22.0657	17.9336
4	21.9977	17.8154
4.1	21.9052	17.6984
4.2	21.8598	17.5839
4.3	21.7975	17.4764
4.4	21.7257	17.366
4.5	21.6766	17.2646
4.6	21.6766	17.1608
4.7	21.569	17.0681
4.8	21.5198	16.9708
4.9	21.4858	16.8758
5	21.4972	16.7845
5.1	21.4311	16.6958
5.2	21.3706	16.6109
5.3	21.2894	16.5264
5.4	21.314	16.4434
5.5	21.2441	16.3626
5.6	21.1723	16.2842
5.7	21.2044	16.205
5.8	21.1175	16.1284
5.9	21.11	16.0561
6	21.0306	15.9878
6.1	21.0476	15.9102
6.2	20.9834	15.8428
6.3	20.9589	15.7753
6.4	20.9079	15.7058
6.5	20.838	15.641
6.6	20.8795	15.5761
6.7	20.7926	15.5079
6.8	20.6982	15.4456
6.9	20.8663	15.3859
7	20.8059	15.3232
7.1	20.7662	15.271
7.2	20.7284	15.2044
7.3	20.6547	15.1511
7.4	20.6415	15.087
7.5	20.5641	15.0324
7.6	20.6207	14.9764
7.7	20.5641	14.9223
7.79999	20.5282	14.869
7.89999	20.5565	14.8142
7.99999	20.4678	14.7629
8.09999	20.5187	14.7124
8.2	20.4715	14.6595
8.3	20.4545	14.6127
8.4	20.3828	14.5627
8.5	20.43	14.5152
8.6	20.379	14.4695
8.7	20.3299	14.4186
8.8	20.3695	14.378
8.9	20.2335	14.3294
9	20.3015	14.2835
9.1	20.277	14.237
9.2	20.2751	14.1974
9.3	20.2864	14.1538
9.4	20.1863	14.1098
9.5	20.2335	14.0698
9.6	20.1353	14.0282
9.7	20.192	13.9873
9.8	20.1806	13.9423
9.9	20.1183	13.9043
10	20.1296	13.8682
10.1	20.1032	13.823
10.2	20.0824	13.7916
10.3	20.0673	13.7495
10.4	20.0484	13.7089
10.5	20.1013	13.6735
10.6	20.0428	13.6344
10.7	19.9559	13.599
10.8	20.0522	13.568
10.9	19.9993	13.5305
11	19.9748	13.4932
11.1	19.9653	13.4541
11.2	19.9596	13.4195
11.3	19.9105	13.3849
11.4	19.9294	13.3537
11.5	19.8633	13.3214
11.6	19.9105	13.2848
11.7	19.869	13.2529
11.8	19.8728	13.2183
11.9	19.8501	13.1861
12	19.8312	13.1559
12.1	19.8123	13.1238
12.2	19.7897	13.0872
12.3	19.7934	13.0609
12.4	19.8218	13.0285
12.5	19.7953	12.9979
12.6	19.8085	12.9717
12.7	19.7481	12.9391
12.8	19.75	12.9122
12.9	19.6877	12.8793
13	19.7254	12.8558
13.1	19.7708	12.8227
13.2	19.6763	12.7925
13.3	19.6385	12.7683
13.4	19.7122	12.7355
13.5	19.6423	12.709
13.6	19.6518	12.6796
13.7	19.614	12.6569
13.8	19.6688	12.6251
13.9	19.5668	12.5995
14	19.6197	12.5735
14.1	19.5668	12.5441
14.2	19.58	12.5206
14.3	19.5554	12.4909
14.4	19.563	12.4657
14.5	19.546	12.4376
14.6	19.5894	12.4129
14.7	19.546	12.3862
14.8	19.512	12.361
14.9	19.4534	12.3394
15	19.5781	12.3147
15.1	19.4742	12.2853
15.2	19.4629	12.2662
15.3	19.5082	12.2401
15.4	19.4685	12.2136
15.5	19.4497	12.1889
15.6	19.4515	12.1654
15.7	19.4157	12.1438
15.8	19.4421	12.1195
15.9	19.4893	12.0961
16	19.3665	12.0734
16.1	19.359	12.0526
16.2	19.461	12.0282
16.3	19.3741	12.0063
16.4	19.3061	11.9831
16.5	19.3212	11.9626
16.6	19.4043	11.937
16.7	19.342	11.9216
16.8	19.3703	11.8939
16.9	19.308	11.8707
17	19.3174	11.8532
17.1	19.2967	11.8248
17.2	19.3023	11.8097
17.3	19.3099	11.7868
17.4	19.2627	11.7654
17.5	19.291	11.7442
17.6	19.2985	11.7203
17.7	19.1909	11.7017
17.8	19.2778	11.683
17.9	19.2362	11.6578
18	19.2079	11.6395
18.1	19.24	11.6224
18.2	19.1928	11.6037
18.3	19.2287	11.5812
18.4	19.2532	11.5595
18.5	19.2381	11.5413
18.6	19.2457	11.5227
18.7	19.1531	11.5038
18.8	19.1777	11.4848
18.9	19.1399	11.4624
19	19.1626	11.444
19.1	19.1814	11.4271
19.2	19.1399	11.4091
19.3	19.1059	11.3877
19.4	19.0776	11.3689
19.5	19.155	11.3484
19.6	19.1399	11.332
19.7	19.1682	11.3142
19.8	19.0983	11.2925
19.9	19.1191	11.278
20	19.087	11.2592
20.1	19.1493	11.2458
20.2	19.121	11.2206
20.3	19.1267	11.2056
20.4	19.0549	11.1836
20.5	19.0889	11.171
20.6	19.0511	11.1497
20.7	19.0662	11.1343
20.8	19.0851	11.1117
20.9	19.0719	11.0978
21	19.0851	11.0788
21.1	19.0662	11.0655
21.2	19.0247	11.0418
21.3	19.0152	11.0282
21.4	19.0813	11.0129
21.5	18.985	10.994
21.6	19.0379	10.9784
21.7	19.0077	10.9645
21.8	19.0209	10.9435
21.9	19.0096	10.9294
22	18.9793	10.9133
22.1	19.0133	10.8962
22.2	19.036	10.8804
22.3	19.0587	10.8665
22.4	18.9264	10.8501
22.5	19.0492	10.8342
22.6	18.9812	10.818
22.7001	18.9642	10.8009
22.8001	18.951	10.7873
22.9001	18.9472	10.772
23.0001	18.9189	10.7561
23.1001	18.9548	10.739
23.2001	18.9397	10.7236
23.3001	18.9548	10.7119
23.4001	18.9378	10.6961
23.5001	18.9623	10.6776
23.6001	18.9019	10.6637
23.7001	18.9586	10.6519
23.8001	18.9208	10.6351
23.9001	18.8566	10.6219
24.0001	18.8962	10.605
24.1001	18.7224	10.5908
24.2001	18.8547	10.5769
24.3001	18.8528	10.564
24.4001	18.8849	10.5527
24.5001	18.9472	10.5341
24.6001	18.8547	10.5192
24.7001	18.8452	10.5039
24.8001	18.8207	10.4945
24.9001	18.815	10.4809
25.0001	18.8112	10.4633
25.1001	18.8754	10.4514
25.2001	18.8849	10.4366
25.3001	18.7791	10.4223
25.4001	18.798	10.407
25.5001	18.8528	10.3954
25.6001	18.8584	10.3834
25.7001	18.7942	10.3674
25.8001	18.8112	10.3553
25.9001	18.883	10.3421
26.0001	18.832	10.3286
26.1001	18.8603	10.3165
26.2001	18.8471	10.3011
26.3001	18.8018	10.2934
26.4001	18.8207	10.2739
26.5001	18.798	10.2626
26.6001	18.7923	10.25
26.7001	18.7583	10.2371
26.8001	18.7451	10.227
26.9001	18.764	10.2135
27.0001	18.8112	10.2005
27.1001	18.7697	10.1903
27.2001	18.7168	10.1736
27.3001	18.8056	10.1607
27.4001	18.696	10.1505
27.5001	18.7678	10.1384
27.6001	18.7772	10.1209
27.7001	18.7678	10.1125
27.8001	18.7659	10.1019
27.9001	18.7319	10.088
28.0001	18.747	10.076
28.1001	18.6903	10.0635
28.2001	18.6922	10.0527
28.3001	18.7243	10.0399
28.4001	18.6847	10.0248
28.5001	18.662	10.0203
28.6001	18.6469	10.0007
28.7001	18.6941	9.9911
28.8001	18.6639	9.9824
28.9001	18.6563	9.96865
29.0001	18.6393	9.96125
29.1001	18.6771	9.9458
29.2001	18.6771	9.93215
29.3001	18.7394	9.9212
29.4001	18.6809	9.9153
29.5001	18.6922	9.8974
29.6001	18.6979	9.8888
29.7001	18.5581	9.8759
29.8001	18.6242	9.86895
29.9001	18.696	9.84945
30.0001	18.6563	9.8437
30.1001	18.6714	9.82935
30.2001	18.6072	9.81805
30.3001	18.6356	9.8087
30.4001	18.5883	9.7948
30.5001	18.6223	9.78895
30.6001	18.645	9.7746
30.7001	18.6091	9.76255
30.8001	18.6393	9.75675
30.9001	18.5676	9.74195
31.0001	18.6186	9.73455
31.1001	18.594	9.71995
31.2001	18.5732	9.7124
31.3001	18.5827	9.69945
31.4001	18.5921	9.68935
31.5001	18.5827	9.678
31.6001	18.5373	9.668
31.7001	18.5581	9.66055
31.8001	18.6129	9.6476
31.9001	18.5978	9.63865
32.0001	18.5355	9.6258
32.1001	18.5203	9.615
32.2001	18.4788	9.60735
32.3001	18.5581	9.59335
32.4001	18.5562	9.58595
32.5001	18.5336	9.5725
32.6001	18.5506	9.56585
32.7001	18.5713	9.55705
32.8001	18.5506	9.5457
32.9001	18.6016	9.5325
33.0001	18.577	9.5241
33.1001	18.5959	9.5134
33.2001	18.5732	9.5007
33.3001	18.5392	9.4973
33.4001	18.5713	9.48395
33.5001	18.6223	9.47525
33.6001	18.5222	9.46365
33.7001	18.5373	9.45125
33.8001	18.5638	9.44655
33.9001	18.5392	9.43345
34.0001	18.5033	9.4239
34.1001	18.4637	9.4167
34.2001	18.5487	9.40395
34.3	18.5071	9.395
34.4	18.5789	9.38585
34.5	18.4958	9.37765
34.6	18.5015	9.3675
34.7	18.5355	9.35835
34.8	18.4391	9.34995
34.9	18.5109	9.3427
35	18.5581	9.3257
35.1	18.543	9.31895
35.2	18.5373	9.30925
35.3	18.4278	9.3018
35.4	18.4901	9.29555
35.5	18.5033	9.28295
35.6	18.4996	9.2748
35.7	18.4807	9.2666
35.8	18.5222	9.256
35.9	18.4372	9.24715
36	18.4183	9.2373
36.1	18.4731	9.22675
36.2	18.4826	9.22015
36.3	18.4353	9.20815
36.4	18.4656	9.20145
36.5	18.4372	9.1908
36.6	18.4391	9.18005
36.7	18.4656	9.1735
36.8	18.4599	9.1638
36.9	18.4656	9.15325
37	18.4372	9.14775
37.1	18.4221	9.13925
37.2	18.424	9.12695
37.3	18.4618	9.121
37.4	18.4958	9.11035
37.5	18.3692	9.1047
37.6	18.4108	9.09315
37.7	18.3825	9.0858
37.8	18.254	9.0774
37.9	18.4032	9.06685
38	18.3673	9.0588
38.1	18.3768	9.05315
38.2	18.4013	9.04215
38.3	18.3749	9.0313
38.4	18.3957	9.0249
38.5	18.3806	9.01515
38.6	18.373	9.00755
38.7	18.4032	9.0012
38.8	18.3711	8.99445
38.9	18.3976	8.98365
39	18.4391	8.97735
39.1	18.4202	8.96915
39.2	18.373	8.9557
39.3	18.3447	8.9509
39.4	18.3503	8.9431
39.5	18.3806	8.9305
39.6	18.3409	8.92495
39.7	18.3806	8.91595
39.8	18.3428	8.9077
39.9	18.3371	8.9035
40	18.3258	8.89395
40.1	18.3806	8.88395
40.2	18.3768	8.87625
40.3	18.3031	8.8689
40.4	18.3012	8.8637
40.5	18.2823	8.8538
40.6	18.3522	8.84715
40.7	18.2786	8.8388
40.7999	18.3315	8.8293
40.8999	18.3031	8.81915
40.9999	18.2635	8.81175
41.0999	18.2559	8.805
41.1999	18.2238	8.80175
41.2999	18.2483	8.7922
41.3999	18.2408	8.78465
41.4999	18.2389	8.77685
41.5999	18.2502	8.77245
41.6999	18.2937	8.75975
41.7999	18.2087	8.75135
41.8999	18.2181	8.74885
41.9999	18.2332	8.73965
42.0999	18.3296	8.7309
42.1999	18.2295	8.72545
42.2999	18.339	8.71545
42.3999	18.2295	8.7061
42.4999	18.2672	8.69985
42.5999	18.3296	8.6898
42.6999	18.2276	8.68505
42.7999	18.203	8.67795
42.8999	18.2616	8.67045
42.9999	18.2219	8.6579
43.0999	18.1973	8.65445
43.1999	18.1709	8.64745
43.2999	18.1917	8.6386
43.3999	18.2351	8.6317
43.4999	18.1558	8.62995
43.5999	18.152	8.62015
43.6999	18.2446	8.6113
43.7999	18.1785	8.60245
43.8999	18.2049	8.5977
43.9999	18.203	8.58745
44.0999	18.169	8.58295
44.1999	18.2578	8.576
44.2999	18.2087	8.57065
44.3999	18.2389	8.56145
44.4999	18.2125	8.5533
44.5999	18.2049	8.548
44.6999	18.2087	8.54025
44.7999	18.2295	8.5317
44.8999	18.1463	8.5268
44.9999	18.2276	8.519
45.0999	18.1766	8.5125
45.1999	18.1633	8.50385
45.2999	18.1955	8.4989
45.3999	18.1936	8.49295
45.4999	18.1463	8.48345
45.5999	18.1596	8.4767
45.6999	18.2257	8.4696
45.7999	18.1142	8.465
45.8999	18.1426	8.45985
45.9999	18.0953	8.45215
46.0999	18.2143	8.44215
46.1999	18.1879	8.43675
46.2999	18.1218	8.42825
46.3999	18.2049	8.4205
46.4999	18.1973	8.41625
46.5999	18.1709	8.41015
46.6999	18.1898	8.402
46.7999	18.1445	8.39765
46.8999	18.186	8.39195
46.9999	18.1633	8.37815
47.0999	18.1955	8.37815
47.1999	18.1879	8.3698
47.2999	18.169	8.36265
47.3998	18.1577	8.3569
47.4998	18.1766	8.3506
47.5998	18.203	8.3456
47.6998	18.1445	8.3379
47.7998	18.1123	8.3309
47.8998	18.1558	8.3272
47.9998	18.101	8.3176
48.0998	18.1048	8.31055
48.1998	18.1331	8.30755
48.2998	18.1407	8.30085
48.3998	18.0481	8.29015
48.4998	18.084	8.29
48.5998	18.0576	8.28065
48.6998	18.0557	8.27165
48.7998	18.1199	8.26705
48.8998	18.1936	8.2603
48.9998	18.0802	8.25765
49.0998	18.0897	8.2482
49.1998	18.1123	8.2423
49.2998	18.0972	8.2402
49.3998	18.1161	8.23265
49.4998	18.1785	8.22565
49.5998	18.1067	8.2191
49.6998	18.0368	8.21235
49.7998	18.1086	8.2051
49.8998	18.0311	8.20145
49.9998	18.1369	8.1909
50.0998	18.0765	8.1882
50.1998	18.1123	8.18375
50.2998	18.0746	8.1762
50.3998	18.0689	8.17035
50.4998	18.0273	8.16145
50.5998	18.118	8.15865
50.6998	18.0878	8.15315
50.7998	18.0632	8.14465
50.8998	18.0878	8.1391
50.9998	18.0141	8.13425
51.0998	17.9933	8.1304
51.1998	18.0897	8.1257
51.2998	18.0897	8.11585
51.3998	17.999	8.11195
51.4998	18.0557	8.1036
51.5998	18.0103	8.0986
51.6998	18.0802	8.095
51.7998	18.0538	8.08525
51.8998	18.0462	8.0804
51.9998	18.033	8.0753
52.0998	18.0255	8.071
52.1998	18.0198	8.0617
52.2998	18.0425	8.05995
52.3998	17.9952	8.05155
52.4998	17.9726	8.04815
52.5998	18.0028	8.04145
52.6998	18.0028	8.03785
52.7998	18.0462	8.0305
52.8998	17.9537	8.0252
52.9998	18.0462	8.0211
53.0998	18.05	8.01155
53.1998	18.016	8.00615
53.2998	17.999	8.00225
53.3998	18.0179	7.99585
53.4998	18.0651	7.9934
53.5998	17.9971	7.9853
53.6998	18.0746	7.97965
53.7998	17.9405	7.9723
53.8997	18.0236	7.9681
53.9997	17.982	7.9635
54.0997	17.9933	7.9545
54.1997	18.0368	7.9523
54.2997	18.0991	7.94465
54.3997	18.0953	7.94145
54.4997	18.0557	7.939
54.5997	18.016	7.9287
54.6997	18.1142	7.9259
54.7997	18.0935	7.91595
54.8997	18.0538	7.9129
54.9997	18.0576	7.906
55.0997	18.0519	7.8983
55.1997	18.0443	7.89375
55.2997	17.9877	7.8954
55.3997	17.9442	7.88725
55.4997	17.8215	7.8791
55.5997	17.7818	7.87665
55.6997	17.7421	7.86725
55.7997	17.8762	7.86275
55.8997	17.9442	7.86215
55.9997	17.9707	7.8453
56.0997	17.9707	7.8495
56.1997	17.9669	7.8433
56.2997	17.9518	7.8347
56.3997	18.0198	7.83185
56.4997	17.9839	7.82625
56.5997	18.0085	7.81875
56.6997	17.9782	7.8176
56.7997	18.016	7.8131
56.8997	18.0255	7.80315
56.9997	17.982	7.80685
57.0997	17.9518	7.7993
57.1997	17.931	7.7929
57.2997	17.9518	7.78845
57.3997	18.0066	7.78215
57.4997	17.9801	7.777
57.5997	17.9858	7.7693
57.6997	18.0198	7.76755
57.7997	18.0859	7.75935
57.8997	17.965	7.7555
57.9997	18.0047	7.7503
58.0997	17.914	7.7447
58.1997	17.897	7.73595
58.2997	18.033	7.73625
58.3997	17.9726	7.7295
58.4997	17.9707	7.7255
58.5997	17.9858	7.7202
58.6997	18.0538	7.7164
58.7997	18.0387	7.7124
58.8997	18.0595	7.70635
58.9997	18.0613	7.69695
59.0997	18.0349	7.6928
59.1997	18.05	7.69005
59.2997	18.0613	7.6837
59.3997	18.1237	7.6792
59.4997	18.0538	7.6759
59.5997	18.0632	7.67075
59.6997	18.0425	7.666
59.7997	18.0255	7.6569
59.8997	18.0236	7.6523
59.9997	17.9896	7.6505
60.0997	17.9896	7.64655
60.1997	17.9763	7.6393
60.2997	18.0047	7.63435
60.3997	17.9065	7.63055
60.4996	17.9235	7.6259
60.5996	17.965	7.6215
60.6996	18.0462	7.6155
60.7996	17.9159	7.6153
60.8996	17.9612	7.60525
60.9996	17.9726	7.6047
61.0996	17.9442	7.5979
61.1996	17.9386	7.58885
61.2996	17.8744	7.5941
61.3996	17.8744	7.5834
61.4996	17.9556	7.5779
61.5996	17.8989	7.5727
61.6996	17.9745	7.5688
61.7996	17.9272	7.56525
61.8996	17.948	7.5592
61.9996	17.9291	7.55495
62.0996	17.9405	7.55265
62.1996	17.9216	7.5444
62.2996	17.8895	7.54245
62.3996	17.9084	7.53775
62.4996	17.948	7.5335
62.5996	17.9272	7.53115
62.6996	17.9102	7.52585
62.7996	17.8781	7.51735
62.8996	17.8932	7.5159
62.9996	17.8932	7.51115
63.0996	17.8895	7.5051
63.1996	18.0066	7.5003
63.2996	17.8819	7.4966
63.3996	17.9405	7.4947
63.4996	17.7875	7.4887
63.5996	17.8744	7.4802
63.6996	17.8914	7.47555
63.7996	17.8422	7.47165
63.8996	17.8215	7.4678
63.9996	17.8422	7.46445
64.0996	17.8196	7.45885
64.1996	17.8687	7.45525
64.2996	17.8158	7.4508
64.3996	17.8574	7.4495
64.4996	17.8555	7.44105
64.5996	17.8668	7.4365
64.6996	17.8649	7.43305
64.7996	17.8706	7.4299
64.8996	17.9216	7.42125
64.9996	17.9537	7.4195
65.0996	17.9178	7.4164
65.1996	17.863	7.40975
65.2996	17.8932	7.40645
65.3996	17.9178	7.40495
65.4996	17.9065	7.3962
65.5996	17.8744	7.3955
65.6996	17.8857	7.39135
65.7996	17.8781	7.3834
65.8996	17.9291	7.38265
65.9996	17.8781	7.37515
66.0996	17.8555	7.3728
66.1996	17.8574	7.3684
66.2996	17.7875	7.36395
66.3996	17.8857	7.35985
66.4996	17.8744	7.35565
66.5996	17.8762	7.35005
66.6996	17.9669	7.3475
66.7996	17.8781	7.34215
66.8996	17.8592	7.337
66.9995	17.8932	7.3323
67.0995	17.8895	7.32915
67.1995	17.9707	7.3242
67.2995	17.9102	7.31955
67.3995	17.8876	7.3177
67.4995	17.8252	7.31035
67.5995	17.744	7.3075
67.6995	17.6779	7.3058
67.7995	17.5457	7.301
67.8995	17.6647	7.29635
67.9995	17.608	7.28895
68.0995	17.6571	7.2881
68.1995	17.6685	7.28095
68.2995	17.6231	7.27865
68.3995	17.6704	7.27435
68.4995	17.6458	7.26615
68.5995	17.6118	7.263
68.6995	17.6326	7.26135
68.7995	17.6231	7.2552
68.8995	17.676	7.2496
68.9995	17.7195	7.2505
69.0995	17.8857	7.24085
69.1995	17.8007	7.2396
69.2995	17.8951	7.2388
69.3995	17.7988	7.2296
69.4995	17.7686	7.2272
69.5995	17.761	7.22285
69.6995	17.8876	7.2211
69.7995	17.9159	7.21475
69.8995	17.8819	7.20975
69.9995	17.8951	7.20465
70.0995	17.8479	7.20335
70.1995	17.8574	7.1998
70.2995	17.7799	7.196
70.3995	17.744	7.1882
70.4995	17.7856	7.1845
70.5995	17.7686	7.18105
70.6995	17.7724	7.17695
70.7995	17.795	7.17055
70.8995	17.8215	7.1686
70.9995	17.8668	7.1657
71.0995	17.8309	7.16245
71.1995	17.7157	7.15505
71.2995	17.7705	7.1528
71.3995	17.8139	7.1462
71.4995	17.7478	7.14465
71.5995	17.7648	7.1399
71.6995	17.8649	7.13455
71.7995	17.7875	7.13405
71.8995	17.8498	7.1302
71.9995	17.7931	7.1254
72.0995	17.7875	7.1202
72.1995	17.7554	7.1165
72.2995	17.7931	7.1121
72.3995	17.7875	7.10985
72.4995	17.7157	7.1081
72.5995	17.7856	7.1004
72.6995	17.7308	7.09645
72.7995	17.7572	7.0914
72.8995	17.7894	7.0866
72.9995	17.8064	7.08885
73.0995	17.778	7.0816
73.1995	17.7969	7.07775
73.2995	17.8064	7.07175
73.3995	17.795	7.0703
73.4995	17.8007	7.06435
73.5994	17.812	7.0646
73.6994	17.727	7.06035
73.7994	17.8366	7.0541
73.8994	17.7591	7.05025
73.9994	17.7875	7.04685
74.0994	17.7667	7.0421
74.1994	17.7875	7.0394
74.2994	17.7667	7.03485
74.3994	17.7195	7.03255
74.4994	17.778	7.02545
74.5994	17.7667	7.02415
74.6994	17.7535	7.0223
74.7994	17.7667	7.0196
74.8994	17.7742	7.01585
74.9994	17.7346	7.0087
75.0994	17.7818	7.006
75.1994	17.7572	7.0033
75.2994	17.7365	7.00225
75.3994	17.8045	6.9941
75.4994	17.7686	6.99265
75.5994	17.7346	6.9894
75.6994	17.7742	6.985
75.7994	17.6949	6.98
75.8994	17.778	6.97445
75.9994	17.7667	6.9711
76.0994	17.7554	6.9693
76.1994	17.6628	6.9669
76.2994	17.7365	6.96325
76.3994	17.7365	6.9592
76.4994	17.6817	6.95825
76.5994	17.7062	6.9533
76.6994	17.71	6.95115
76.7994	17.7025	6.9435
76.8994	17.7081	6.9396
76.9994	17.693	6.94175
77.0994	17.676	6.9344
77.1994	17.6628	6.9318
77.2994	17.7931	6.9302
77.3994	17.727	6.9261
77.4994	17.6798	6.92315
77.5994	17.7062	6.9155
77.6994	17.7535	6.91485
77.7994	17.7308	6.9089
77.8994	17.7195	6.9087
77.9994	17.7365	6.9045
78.0994	17.7214	6.89935
78.1994	17.7025	6.89665
78.2994	17.6968	6.8931
78.3994	17.6628	6.88865
78.4994	17.6836	6.8854
78.5994	17.7176	6.8819
78.6994	17.6949	6.8791
78.7994	17.7195	6.87175
78.8994	17.7516	6.87405
78.9994	17.6628	6.8683
79.0994	17.71	6.86585
79.1994	17.744	6.85975
79.2994	17.6892	6.85865
79.3994	17.6836	6.8536
79.4994	17.7006	6.8508
79.5994	17.6175	6.84835
79.6994	17.7289	6.84725
79.7994	17.6987	6.84125
79.8994	17.6666	6.8393
79.9994	17.676	6.83545
80.0993	17.6439	6.83195
80.1993	17.6269	6.82955
80.2993	17.6099	6.8271
80.3993	17.6156	6.8213
80.4993	17.6288	6.8204
80.5993	17.6212	6.8147
80.6993	17.5872	6.8107
80.7993	17.6439	6.8039
80.8993	17.6156	6.80425
80.9993	17.676	6.80215
81.0993	17.625	6.7942
81.1993	17.6798	6.7943
81.2993	17.6515	6.79085
81.3993	17.6458	6.78745
81.4993	17.6175	6.7849
81.5993	17.7138	6.781
81.6993	17.625	6.77865
81.7993	17.6175	6.77615
81.8993	17.6496	6.7712
81.9993	17.608	6.76525
82.0993	17.5948	6.7663
82.1993	17.5967	6.75975
82.2993	17.6005	6.7586
82.3993	17.6269	6.7547
82.4993	17.6552	6.75275
82.5993	17.6005	6.74915
82.6993	17.5287	6.74635
82.7993	17.625	6.74
82.8993	17.6307	6.73955
82.9993	17.5948	6.7337
83.0993	17.5986	6.7318
83.1993	17.5797	6.73
83.2993	17.5419	6.7287
83.3993	17.5929	6.72335
83.4993	17.6156	6.72155
83.5993	17.5854	6.7161
83.6993	17.5721	6.71005
83.7993	17.6175	6.7141
83.8993	17.6269	6.70675
83.9993	17.5816	6.7033
84.0993	17.6137	6.6997
84.1993	17.5778	6.69665
84.2993	17.574	6.6945
84.3993	17.5325	6.69115
84.4993	17.557	6.6866
84.5993	17.5344	6.68435
84.6993	17.5891	6.6825
84.7993	17.557	6.68
84.8993	17.5646	6.6734
84.9993	17.5192	6.67135
85.0993	17.5778	6.67095
85.1993	17.5967	6.6692
85.2993	17.608	6.6612
85.3993	17.6175	6.65965
85.4993	17.54	6.65625
85.5993	17.5514	6.6512
85.6993	17.5702	6.6497
85.7993	17.5419	6.6479
85.8993	17.5665	6.6397
85.9993	17.5929	6.6436
86.0993	17.5589	6.63655
86.1993	17.5495	6.63675
86.2993	17.5155	6.62995
86.3993	17.5211	6.62975
86.4993	17.506	6.6259
86.5993	17.6326	6.62315
86.6992	17.5381	6.62275
86.7992	17.5627	6.61235
86.8992	17.6024	6.6111
86.9992	17.6156	6.6104
87.0992	17.6156	6.6068
87.1992	17.7894	6.604
87.2992	17.7025	6.601
87.3992	17.6269	6.597
87.4992	17.6061	6.59655
87.5992	17.5778	6.59115
87.6992	17.6042	6.58955
87.7992	17.5854	6.5885
87.8992	17.6685	6.587
87.9992	17.6496	6.5821
88.0992	17.5117	6.5782
88.1992	17.5532	6.5746
88.2992	17.5589	6.5737
88.3992	17.5306	6.56575
88.4992	17.523	6.5637
88.5992	17.557	6.55945
88.6992	17.5079	6.56135
88.7992	17.5967	6.55675
88.8992	17.5948	6.55395
88.9992	17.5381	6.5483
89.0992	17.591	6.54435
89.1992	17.5155	6.5451
89.2992	17.5268	6.54705
89.3992	17.5551	6.53795
89.4992	17.5646	6.5359
89.5992	17.5514	6.535
89.6992	17.5684	6.52995
89.7992	17.5872	6.52755
89.8992	17.5136	6.52535
89.9992	17.6288	6.51995
90.0992	17.5702	6.51855
90.1992	17.5627	6.51515
90.2992	17.5495	6.51185
90.3992	17.5835	6.51035
90.4992	17.5438	6.50925
90.5992	17.5854	6.50445
90.6992	17.5268	6.5019
90.7992	17.4305	6.49995
90.8992	17.5495	6.50475
90.9992	17.5155	6.49395
91.0992	17.523	6.49285
91.1992	17.5287	6.48925
91.2992	17.5022	6.4862
91.3992	17.5929	6.48225
91.4992	17.5249	6.48005
91.5992	17.4777	6.47825
91.6992	17.523	6.4769
91.7992	17.5495	6.4724
91.8992	17.4815	6.4701
91.9992	17.5268	6.4638
92.0992	17.5646	6.46315
92.1992	17.4626	6.4616
92.2992	17.4342	6.45635
92.3992	17.455	6.455
92.4992	17.4966	6.4497
92.5992	17.455	6.4508
92.6992	17.506	6.4482
92.7992	17.4966	6.44485
92.8992	17.4985	6.44015
92.9992	17.472	6.43815
93.0992	17.4758	6.43695
93.1992	17.387	6.43325
93.2991	17.3965	6.4287
93.3991	17.3757	6.4252
93.4991	17.3285	6.4254
93.5991	17.3625	6.42265
93.6991	17.4494	6.4201
93.7991	17.3814	6.41425
93.8991	17.421	6.416
93.9991	17.4796	6.4096
94.0991	17.4664	6.40705
94.1991	17.4777	6.40745
94.2991	17.4588	6.39985
94.3991	17.4324	6.39915
94.4991	17.5041	6.39605
94.5991	17.4342	6.39555
94.6991	17.4116	6.3938
94.7991	17.4418	6.3863
94.8991	17.4475	6.38705
94.9991	17.4607	6.38285
95.0991	17.4815	6.37765
95.1991	17.4834	6.38315
95.2991	17.5344	6.3782
95.3991	17.5306	6.375
95.4991	17.4418	6.3712
95.5991	17.4985	6.3671
95.6991	17.4531	6.3656
95.7991	17.4985	6.3639
95.8991	17.4966	6.3611
95.9991	17.5004	6.3588
96.0991	17.4645	6.3538
96.1991	17.4796	6.3523
96.2991	17.4645	6.34875
96.3991	17.3965	6.34855
96.4991	17.3096	6.3443
96.5991	17.2586	6.34135
96.6991	17.1736	6.3403
96.7991	17.3946	6.33695
96.8991	17.3379	6.3335
96.9991	17.3266	6.3302
97.0991	17.3039	6.32755
97.1991	17.336	6.327
97.2991	17.2812	6.3243
97.3991	17.4078	6.3198
97.4991	17.3171	6.3153
97.5991	17.3625	6.313
97.6991	17.3927	6.31315
97.7991	17.4172	6.3087
97.8991	17.3115	6.30875
97.9991	17.3039	6.306
98.0991	17.3738	6.3043
98.1991	17.3077	6.30145
98.2991	17.2888	6.29695
98.3991	17.3058	6.2911
98.4991	17.2907	6.29265
98.5991	17.3096	6.2872
98.6991	17.4437	6.28685
98.7991	17.3549	6.282
98.8991	17.3247	6.28185
98.9991	17.3266	6.27945
99.0991	17.2869	6.27545
99.1991	17.3606	6.27545
99.2991	17.3606	6.27135
99.3991	17.3266	6.27095
99.4991	17.319	6.26585
99.5991	17.3662	6.2647
99.6991	17.4267	6.26225
99.799	17.4097	6.25805
99.899	17.3096	6.25815
99.999	16.9771	6.2522
100.099	17.353	6.2528
100.199	19.5347	6.25625
100.299	19.2513	6.265
100.399	19.2022	6.2672
100.499	19.2079	6.2698
100.599	19.1814	6.2787
100.699	19.1361	6.28155
100.799	19.121	6.28445
100.899	19.1286	6.2884
100.999	19.1456	6.2935
101.099	19.1663	6.29745
101.199	19.1361	6.29965
101.299	19.0851	6.3042
101.399	19.0417	6.3093
101.499	19.1361	6.30875
101.599	19.1909	6.31645
101.699	19.2079	6.3173
101.799	19.1191	6.32215
101.899	19.1399	6.32425
101.999	19.0908	6.32675
102.099	19.0964	6.3278
102.199	19.1304	6.3321
102.299	19.121	6.33525
102.399	19.1871	6.336
102.499	19.1739	6.3397
102.599	19.0738	6.34085
102.699	19.1116	6.3444
102.799	19.1248	6.34445
102.899	19.1267	6.34805
102.999	19.1474	6.3479
103.099	19.1588	6.35145
103.199	19.0983	6.3548
103.299	19.1493	6.3588
103.399	19.1191	6.35805
103.499	19.1493	6.3616
103.599	19.053	6.3598
103.699	19.0776	6.3639
103.799	19.019	6.3695
103.899	19.0794	6.36675
103.999	19.1304	6.3711
104.099	19.1304	6.37235
104.199	19.0813	6.3748
104.299	19.0152	6.37675
104.399	19.0662	6.3757
104.499	19.0908	6.3782
104.599	19.0436	6.3798
104.699	19.1021	6.3815
104.799	19.0209	6.38295
104.899	18.9963	6.38255
104.999	19.0266	6.3833
105.099	19.1002	6.38685
105.199	19.0058	6.38765
105.299	19.0454	6.38865
105.399	18.9642	6.3915
105.499	18.9982	6.39055
105.599	19.0643	6.39415
105.699	18.9472	6.3932
105.799	19.0341	6.39355
105.899	19.138	6.39695
105.999	19.0133	6.39565
106.099	19.0511	6.40115
106.199	19.0266	6.403
106.299	18.9831	6.3999
106.399	19.0794	6.39885
106.499	18.9888	6.4023
106.599	18.9831	6.40175
106.699	18.9604	6.40665
106.799	19.0171	6.4074
106.899	19.0247	6.4055
106.999	19.019	6.40745
107.099	19.0058	6.409
107.199	19.0946	6.409
107.299	18.985	6.4117
107.399	19.0643	6.4098
107.499	19.036	6.41065
107.599	18.9888	6.4123
107.699	19.0794	6.41375
107.799	18.9737	6.4124
107.899	19.0001	6.4151
107.999	19.0568	6.41425
108.099	18.9604	6.4161
108.199	18.9944	6.4165
108.299	18.9812	6.4184
108.399	19.0303	6.4152
108.499	18.9699	6.41845
108.599	18.9623	6.42045
108.699	18.9737	6.41795
108.799	18.9982	6.4218
108.899	18.9491	6.41955
108.999	18.9718	6.42365
109.099	18.9567	6.4215
109.199	18.9453	6.42365
109.299	18.9756	6.42155
109.399	18.9302	6.4229
109.499	19.0228	6.42705
109.599	18.9397	6.42365
109.699	18.9567	6.4265
109.799	18.9113	6.42785
109.899	18.9604	6.42335
109.999	18.9926	6.4279
110.099	18.9548	6.42725
110.199	18.9189	6.42595
110.299	18.8962	6.4265
110.399	18.9378	6.4268
110.499	18.9189	6.4297
110.599	18.9378	6.4278
110.699	18.934	6.4273
110.799	18.9586	6.42805
110.899	18.9038	6.43075
110.999	18.968	6.4265
111.099	18.9434	6.4276
111.199	18.8566	6.4322
111.299	18.9151	6.4312
111.399	18.866	6.43215
111.499	18.9264	6.4312
111.599	18.9302	6.431
111.699	18.8849	6.4318
111.799	18.9057	6.43145
111.899	18.8868	6.43175
111.999	18.9113	6.4279
112.099	18.8754	6.4315
112.199	18.8528	6.4304
112.299	18.8566	6.43355
112.399	18.8396	6.4317
112.499	18.8962	6.43305
112.599	18.9076	6.43365
112.699	18.8849	6.4336
112.799	18.8377	6.43405
112.899	18.9397	6.43175
112.999	18.8811	6.43445
113.099	18.8622	6.435
113.199	18.8679	6.4342
113.299	18.9132	6.43105
113.399	18.883	6.4314
113.499	18.8509	6.43275
113.599	18.8433	6.43655
113.699	18.8679	6.4343
113.799	18.8509	6.4346
113.899	18.8924	6.43395
113.999	18.8226	6.43305
114.099	18.7716	6.4373
114.199	18.8414	6.436
114.299	18.798	6.4355
114.399	18.8169	6.43425
114.499	18.7697	6.436
114.599	18.7734	6.4344
114.699	18.7092	6.43635
114.799	18.7394	6.4354
114.899	18.7376	6.4344
114.999	18.7508	6.436
115.099	18.7829	6.43805
115.199	18.7546	6.43665
115.299	18.8131	6.4362
115.399	18.764	6.43365
115.499	18.7904	6.4382
115.599	18.781	6.43545
115.699	18.7942	6.4372
115.799	18.7886	6.4354
115.899	18.8093	6.43545
115.999	18.7867	6.43635
116.099	18.7791	6.43555
116.199	18.7999	6.4351
116.299	18.7602	6.43775
116.399	18.7262	6.43625
116.499	18.7281	6.4389
116.599	18.7432	6.43885
116.699	18.7073	6.4387
116.799	18.781	6.43705
116.899	18.7602	6.43665
116.999	18.7753	6.43705
117.099	18.73	6.43705
117.199	18.6714	6.4349
117.299	18.7942	6.43415
117.399	18.7394	6.4358
117.499	18.7243	6.4362
117.599	18.7716	6.4396
117.699	18.7413	6.43685
117.799	18.7583	6.43645
117.899	18.8396	6.4364
117.999	18.7489	6.43425
118.099	18.7073	6.43805
118.199	18.7036	6.43885
118.299	18.6771	6.43635
118.399	18.6469	6.4376
118.499	18.6677	6.43825
118.599	18.7413	6.43975
118.699	18.7092	6.4364
118.799	18.6488	6.43815
118.899	18.6714	6.4375
118.999	18.5317	6.4364
119.099	18.645	6.43655
119.199	18.6318	6.43575
119.299	18.6601	6.43765
119.399	18.6677	6.4373
119.499	18.6828	6.43665
119.599	18.6242	6.439
119.699	18.7092	6.43675
119.799	18.6828	6.437
119.899	18.6828	6.43605
119.999	18.5562	6.43525
120.099	18.5638	6.43415
120.199	18.6318	6.43795
120.299	18.6431	6.43635
120.399	18.6261	6.43625
120.499	18.6091	6.4344
120.599	18.5864	6.4368
120.699	18.7092	6.43585
120.799	18.6601	6.4367
120.899	18.6469	6.43585
120.999	18.628	6.4361
121.099	18.679	6.43535
121.199	18.6866	6.4363
121.299	18.6809	6.4377
121.399	18.6053	6.43395
121.499	18.6526	6.43375
121.599	18.696	6.4369
121.699	18.6148	6.43875
121.799	18.6752	6.4397
121.899	18.628	6.4337
121.999	18.6582	6.4386
122.099	18.6941	6.4368
122.199	18.6809	6.4377
122.299	18.7149	6.43975
122.399	18.6393	6.4379
122.499	18.5997	6.43635
122.599	18.7111	6.43695
122.699	18.6677	6.43685
122.799	18.6299	6.43555
122.899	18.6091	6.4385
122.999	18.6658	6.44245
123.099	18.6167	6.43785
123.199	18.6469	6.4369
123.299	18.594	6.44005
123.399	18.6148	6.4375
123.499	18.6469	6.438
123.599	18.6186	6.4377
123.699	18.6922	6.4371
123.799	18.6469	6.436
123.899	18.6412	6.4378
123.999	18.6204	6.4406
124.099	18.7092	6.4378
124.199	18.6639	6.4389
124.299	18.6847	6.43805
124.399	18.6488	6.4372
124.499	18.7017	6.44015
124.599	18.645	6.43805
124.699	18.6507	6.4376
124.799	18.5676	6.44055
124.899	18.6016	6.4394
124.999	18.6374	6.43805
125.099	18.6922	6.43945
125.199	18.7432	6.4365
125.299	18.6526	6.438
125.399	18.6053	6.4402
125.499	18.6223	6.43765
125.599	18.6412	6.43905
125.699	18.6507	6.44025
125.799	18.6979	6.4389
125.899	18.6601	6.4418
125.999	18.6412	6.441
126.099	18.6053	6.44155
126.199	18.6129	6.44095
126.299	18.6507	6.43865
126.399	18.6601	6.44035
126.499	18.6884	6.43905
126.599	18.6696	6.44085
126.699	18.679	6.44105
126.799	18.6714	6.4404
126.899	18.6186	6.4407
126.999	18.6639	6.44225
127.099	18.6148	6.4417
127.199	18.6809	6.44175
127.299	18.6639	6.44085
127.399	18.6469	6.4433
127.499	18.6544	6.442
127.599	18.6677	6.44115
127.699	18.6469	6.4411
127.799	18.5959	6.44415
127.899	18.6544	6.43965
127.999	18.6393	6.4409
128.099	18.6412	6.4435
128.199	18.6488	6.44515
128.299	18.6507	6.4398
128.399	18.7187	6.4425
128.499	18.6903	6.44415
128.599	18.6922	6.44275
128.699	18.611	6.4411
128.799	18.6922	6.4444
128.899	18.6242	6.4422
128.999	18.6979	6.4423
129.099	18.6752	6.44245
129.199	18.6658	6.44135
129.299	18.6544	6.4423
129.399	18.645	6.44465
129.499	18.713	6.4416
129.599	18.6903	6.44335
129.699	18.6733	6.4424
129.799	18.662	6.44555
129.899	18.594	6.442
129.999	18.6223	6.44485
130.099	18.6677	6.4412
130.199	18.7319	6.4446
130.299	18.6828	6.44395
130.399	18.6847	6.4462
130.499	18.696	6.44625
130.599	18.6148	6.44325
130.699	18.7092	6.44275
130.799	18.6299	6.44505
130.899	18.6299	6.44485
130.999	18.7054	6.44715
131.099	18.6129	6.44305
131.199	18.6544	6.44355
131.299	18.645	6.445
131.399	18.6242	6.4434
131.499	18.6658	6.4455
131.599	18.6318	6.4442
131.699	18.6242	6.44525
131.799	18.6526	6.44615
131.899	18.6544	6.4443
131.999	18.5864	6.446
132.099	18.5732	6.44845
132.199	18.6261	6.44385
132.299	18.6582	6.44915
132.399	18.5808	6.4492
132.499	18.5525	6.44535
132.599	18.6261	6.44605
132.699	18.5902	6.44475
132.799	18.6582	6.44525
132.899	18.6507	6.4467
132.999	18.5695	6.44755
133.099	18.6412	6.44865
133.199	18.5864	6.4496
133.299	18.5864	6.44525
133.399	18.6204	6.4491
133.499	18.5846	6.4463
133.599	18.6091	6.44725
133.699	18.5883	6.44755
133.799	18.56	6.44655
133.899	18.4977	6.44885
133.999	18.6412	6.44575
134.099	18.6016	6.4472
134.199	18.6072	6.4473
134.299	18.5997	6.4507
134.399	18.6337	6.45085
134.499	18.5827	6.44655
134.599	18.6148	6.44625
134.699	18.628	6.4482
134.799	18.6016	6.4486
134.899	18.577	6.4471
134.999	18.6582	6.44455
135.099	18.6337	6.4458
135.199	18.662	6.44785
135.299	18.6696	6.4452
135.399	18.6941	6.4459
135.499	18.6374	6.4462
135.599	18.5921	6.4468
135.699	18.6771	6.4502
135.799	18.6374	6.4445
135.899	18.6431	6.4463
135.999	18.6979	6.44675
136.099	18.7092	6.4492
136.199	18.611	6.44825
136.299	18.6242	6.44595
136.399	18.6526	6.44395
136.499	18.5959	6.44425
136.599	18.6809	6.44675
136.699	18.6469	6.44655
136.799	18.6582	6.44655
136.899	18.6431	6.4462
136.999	18.6828	6.44675
137.099	18.6582	6.44525
137.199	18.679	6.44885
137.299	18.5978	6.44775
137.399	18.6337	6.44645
137.499	18.6639	6.44675
137.599	18.6866	6.4454
137.699	18.6677	6.4441
137.799	18.679	6.4501
137.899	18.6771	6.44915
137.999	18.6167	6.44805
138.099	18.5846	6.44795
138.199	18.6507	6.4457
138.299	18.6261	6.45005
138.399	18.7168	6.4483
138.499	18.7073	6.4467
138.599	18.6752	6.4462
138.699	18.7036	6.44745
138.799	18.6469	6.44755
138.899	18.6847	6.4494
138.999	18.7224	6.44455
139.099	18.6903	6.44455
139.199	18.6866	6.4475
139.299	18.747	6.44595
139.399	18.6601	6.44635
139.499	18.7621	6.44765
139.599	18.7734	6.4479
139.699	18.6998	6.44625
139.799	18.696	6.44845
139.899	18.713	6.44765
139.999	18.7489	6.4497
140.099	18.6903	6.44715
140.199	18.577	6.4508
140.299	18.7036	6.44785
140.399	18.6866	6.4487
140.499	18.7867	6.4478
140.599	18.73	6.4504
140.699	18.7149	6.4473
140.799	18.7923	6.4498
140.899	18.7262	6.4498
140.999	18.7848	6.44885
141.099	18.8037	6.448
141.199	18.7508	6.44915
141.299	18.6582	6.44965
141.399	18.5864	6.44925
141.499	18.6091	6.4495
141.599	18.6261	6.4492
141.699	18.6299	6.4481
141.799	18.6601	6.4479
141.899	18.6431	6.4487
141.999	18.662	6.4496
142.099	18.6866	6.45145
142.199	18.6488	6.4493
142.299	18.7187	6.44955
142.399	18.7621	6.45055
142.499	18.7036	6.44755
142.6	18.679	6.4466
142.7	18.713	6.4503
142.8	18.7073	6.45065
142.9	18.6507	6.45025
143	18.6639	6.44925
143.1	18.6884	6.45065
143.2	18.6809	6.44985
143.3	18.7054	6.4521
143.4	18.7073	6.4491
143.5	18.6866	6.4477
143.6	18.7753	6.44805
143.7	18.7111	6.4513
143.8	18.6412	6.4492
143.9	18.6337	6.45325
144	18.6998	6.45025
144.1	18.6998	6.44775
144.2	18.7206	6.447
144.3	18.6733	6.4456
144.4	18.7451	6.4486
144.5	18.7413	6.4485
144.6	18.6903	6.4482
144.7	18.7867	6.4495
144.8	18.7357	6.4482
144.9	18.6771	6.44985
145	18.7319	6.4492
145.1	18.6847	6.44725
145.2	18.6884	6.4475
145.3	18.7111	6.44995
145.4	18.7243	6.4479
145.5	18.7017	6.4482
145.6	18.7413	6.4469
145.7	18.6752	6.44895
145.8	18.6903	6.44905
145.9	18.6941	6.44895
146	18.7432	6.44805
146.1	18.7149	6.4488
146.2	18.6809	6.44535
146.3	18.6318	6.4471
146.4	18.7413	6.4468
146.5	18.7376	6.4507
146.6	18.6922	6.4478
146.7	18.7224	6.44435
146.8	18.6979	6.4486
146.9	18.6998	6.4457
147	18.7451	6.4491
147.1	18.7678	6.44785
147.2	18.7111	6.44675
147.3	18.6696	6.4476
147.4	18.7017	6.44615
147.5	18.7451	6.4472
147.6	18.7886	6.44675
147.7	18.7867	6.4482
147.8	18.7697	6.4481
147.9	18.7886	6.4459
148	18.7376	6.44695
148.1	18.8244	6.4442
148.2	18.8169	6.44755
148.3	18.7394	6.44855
148.4	18.8226	6.44935
148.5	18.7697	6.44865
148.6	18.6167	6.44665
148.7	18.7243	6.4485
148.8	18.7036	6.44745
148.9	18.7772	6.44885
149	18.8018	6.4464
149.1	18.8509	6.44915
149.2	18.8566	6.448
149.3	18.9302	6.4469
149.4	18.951	6.4441
149.5	18.9453	6.45015
149.6	18.8849	6.44995
149.7	18.9434	6.4514
149.8	18.8962	6.4508
149.9	18.9661	6.45035
150	18.8924	6.451
150.1	18.9548	6.45325
150.2	18.9283	6.43685
150.3	18.8622	6.4276
150.4	18.084	6.4204
150.5	17.3115	6.4151
150.6	17.3322	6.4047
150.7	17.2869	6.39935
150.8	17.3606	6.3909
150.9	17.3814	6.38965
151	17.4645	6.3873
151.1	17.557	6.3797
151.2	17.5721	6.3738
151.3	17.5419	6.37235
151.4	17.6005	6.3646
151.5	17.625	6.36245
151.6	17.6212	6.36115
151.7	17.6534	6.35555
151.8	17.6212	6.3491
151.9	17.6874	6.351
152	17.659	6.34175
152.1	17.5608	6.3438
152.2	17.4758	6.3378
152.3	17.489	6.3331
152.4	17.4682	6.32955
152.5	17.4135	6.32615
152.6	17.3625	6.32605
152.7	17.3644	6.32325
152.8	17.387	6.3184
152.9	17.2661	6.3152
153	17.3096	6.31085
153.1	17.2661	6.31135
153.2	17.2019	6.30645
153.3	17.2473	6.3045
153.4	17.2491	6.3001
153.5	17.2605	6.29745
153.6	17.3285	6.29335
153.7	17.2454	6.29325
153.8	17.1906	6.2893
153.9	17.1755	6.2883
154	17.2019	6.28315
154.1	17.2019	6.2823
154.2	17.2189	6.28095
154.3	17.2076	6.2776
154.4	17.1339	6.2732
154.5	17.1604	6.2706
154.6	17.1755	6.2709
154.7	17.2964	6.26625
154.8	17.1755	6.2654
154.9	17.1793	6.2633
155	17.2076	6.25845
155.1	17.2019	6.2596
155.2	17.1793	6.25485
155.3	17.1925	6.2511
155.4	17.0924	6.25345
155.5	17.1453	6.25
155.6	17.1471	6.24335
155.7	17.2246	6.24715
155.8	17.1963	6.2396
155.9	17.2	6.2459
156	17.1981	6.23535
156.1	17.1358	6.23515
156.2	17.2246	6.2304
156.3	17.268	6.22975
156.4	17.1623	6.23015
156.5	17.1698	6.22535
156.6	17.2019	6.22355
156.7	17.2246	6.21945
156.8	17.1868	6.21825
156.9	17.1849	6.2158
157	17.1906	6.2152
157.1	17.1226	6.21355
157.2	17.0565	6.20755
157.3	17.1906	6.2075
157.4	17.2378	6.20455
157.5	17.2151	6.20265
157.6	17.1528	6.202
157.7	17.1604	6.2012
157.8	17.2114	6.19795
157.9	17.2019	6.1958
158	17.1679	6.19555
158.1	17.1736	6.19115
158.2	17.2303	6.1899
158.3	17.2	6.1874
158.4	17.2151	6.18605
158.5	17.1415	6.18485
158.6	17.1981	6.18185
158.7	17.1887	6.18025
158.8	17.1207	6.1779
158.9	17.1944	6.17375
159.001	17.2548	6.1737
159.101	17.1887	6.17245
159.201	17.2378	6.17205
159.301	17.2133	6.167
159.401	17.1698	6.1629
159.501	17.1131	6.1648
159.601	17.1868	6.16155
159.701	17.2038	6.15975
159.801	17.183	6.1595
159.901	17.1963	6.1562
160.001	17.1981	6.15375
160.101	17.1774	6.1525
160.201	17.1793	6.15065
160.301	17.1604	6.14965
160.401	17.166	6.1454
160.501	17.2151	6.14695
160.601	17.2227	6.1417
160.701	17.1868	6.1427
160.801	17.2038	6.13895
160.901	17.1396	6.13885
161.001	17.166	6.1367
161.101	17.1755	6.136
161.201	17.1509	6.1313
161.301	17.1981	6.1327
161.401	17.2114	6.1325
161.501	17.1793	6.1257
161.601	17.2057	6.12315
161.701	17.2529	6.1255
161.801	17.2208	6.11895
161.901	17.1717	6.1192
162.001	17.2246	6.11885
162.101	17.166	6.1173
162.201	17.1623	6.11725
162.301	17.1169	6.11285
162.401	17.2359	6.1112
162.501	17.2189	6.1088
162.601	17.0659	6.11295
162.701	17.0924	6.1031
162.801	17.115	6.10345
162.901	17.1585	6.1025
163.001	17.1736	6.1027
163.101	17.1793	6.0989
163.201	17.1566	6.09815
163.301	17.183	6.0962
163.401	17.1849	6.0911
163.501	17.1774	6.09345
163.601	17.1906	6.0885
163.701	17.1793	6.0906
163.801	17.1604	6.0882
163.901	17.1453	6.0834
164.001	17.1434	6.08275
164.101	17.1717	6.08175
164.201	17.1547	6.08015
164.301	17.1358	6.0776
164.401	17.2189	6.0762
164.501	17.1547	6.07495
164.601	17.2114	6.07205
164.701	17.1944	6.07155
164.801	17.1925	6.0707
164.901	17.2057	6.06765
165.001	17.1963	6.0679
165.101	17.1717	6.06805
165.201	17.0943	6.06345
165.301	17.1925	6.06085
165.401	17.1434	6.0591
165.501	17.1755	6.05965
165.601	17.166	6.0555
165.701	17.1811	6.05395
165.801	17.1566	6.05255
165.901	17.1169	6.05145
166.001	17.1736	6.0503
166.101	17.149	6.0479
166.201	17.1056	6.0465
166.301	17.2151	6.04545
166.401	17.1188	6.04495
166.501	17.1887	6.04275
166.601	17.1471	6.03785
166.701	17.1849	6.0393
166.801	17.1415	6.03675
166.901	17.1755	6.038
167.001	17.1113	6.03205
167.101	17.1868	6.0331
167.201	17.1113	6.03045
167.301	17.1415	6.0272
167.401	17.0716	6.02815
167.501	17.1981	6.02145
167.601	17.1207	6.02585
167.701	17.1793	6.0212
167.801	17.1283	6.02075
167.901	17.1396	6.01805
168.001	17.1037	6.0185
168.101	17.1169	6.0164
168.201	17.2038	6.0134
168.301	17.1377	6.0111
168.401	17.1434	6.01145
168.501	17.1509	6.0087
168.601	17.132	6.00665
168.701	17.1056	6.0069
168.801	17.0773	6.00555
168.901	17.1453	6.0034
169.001	17.1207	6.00305
169.101	17.1434	6.00015
169.201	17.1207	6.00005
169.301	17.047	5.9973
169.401	17.1528	5.9959
169.501	17.1925	5.99485
169.601	17.132	5.992
169.701	17.1358	5.99105
169.801	17.1434	5.9904
169.901	17.1811	5.98805
170.001	17.1698	5.9862
170.101	17.1641	5.98465
170.201	17.1849	5.9846
170.301	17.149	5.98155
170.401	17.0791	5.98175
170.501	17.1547	5.97705
170.601	17.1188	5.9781
170.701	17.1358	5.97405
170.801	17.1566	5.97415
170.901	17.1944	5.97525
171.001	17.1471	5.97035
171.101	17.2095	5.97055
171.201	17.1094	5.9661
171.301	17.1453	5.9655
171.401	17.1793	5.96625
171.501	17.1339	5.9623
171.601	17.1245	5.9617
171.701	17.1604	5.9588
171.801	17.1131	5.958
171.901	17.166	5.9571
172.001	17.1509	5.95585
172.101	17.1585	5.95315
172.201	17.1868	5.9532
172.301	17.149	5.95245
172.401	17.1585	5.9498
172.501	17.1509	5.9473
172.601	17.1018	5.9473
172.701	17.1585	5.9412
172.801	17.1339	5.94355
172.901	17.1056	5.94265
173.001	17.1698	5.935
173.101	17.1471	5.93905
173.201	17.1396	5.93715
173.301	17.2265	5.93495
173.401	17.1283	5.93525
173.501	17.1415	5.93245
173.601	17.1774	5.9287
173.701	17.183	5.9306
173.801	17.2208	5.9259
173.901	17.1075	5.926
174.001	17.1585	5.92445
174.101	17.1755	5.92185
174.201	17.132	5.92055
174.301	17.1925	5.92045
174.401	17.1188	5.91845
174.501	17.2057	5.9177
174.601	17.149	5.9162
174.701	17.1434	5.912
174.801	17.1358	5.9149
174.901	17.1245	5.90945
175.001	17.132	5.90895
175.101	17.1736	5.90965
175.201	17.1453	5.90705
175.301	17.1339	5.905
175.402	17.1339	5.90165
175.502	17.0508	5.90195
175.602	17.1887	5.90185
175.702	17.1679	5.8978
175.802	17.098	5.89625
175.902	17.1698	5.89675
176.002	17.0943	5.89205
176.102	17.1755	5.89015
176.202	17.1339	5.8924
176.302	17.2133	5.8926
176.402	17.149	5.8906
176.502	17.1736	5.88725
176.602	17.2	5.8842
176.702	17.1793	5.8832
176.802	17.081	5.88375
176.902	17.1188	5.8832
177.002	17.0603	5.87985
177.102	17.1755	5.88065
177.202	17.0716	5.87905
177.302	17.1396	5.8727
177.402	17.1037	5.87545
177.502	17.2095	5.8722
177.602	17.1755	5.87165
177.702	17.0621	5.8694
177.802	17.0943	5.8704
177.902	17.1679	5.86785
178.002	17.1623	5.86595
178.102	17.1018	5.86145
178.202	17.1339	5.86355
178.302	17.1415	5.86165
178.402	17.132	5.8608
178.502	17.1226	5.85685
178.602	17.0791	5.85815
178.702	17.0735	5.8548
178.802	17.0943	5.85185
178.902	17.0961	5.8503
179.002	17.1774	5.8529
179.102	17.1528	5.8488
179.202	17.149	5.8474
179.302	17.0943	5.84845
179.402	17.0867	5.8471
179.502	17.1434	5.8424
179.602	17.1604	5.8402
179.702	17.1453	5.8417
179.802	17.1415	5.83635
179.902	17.1604	5.839
180.002	17.1887	5.83785
180.102	17.0584	5.8384
180.202	17.166	5.83415
180.302	17.1113	5.8317
180.402	17.1226	5.833
180.502	17.1377	5.8276
180.602	17.1377	5.82785
180.702	17.1547	5.8258
180.802	17.0791	5.8228
180.902	17.0924	5.82595
181.002	17.0735	5.81795
181.102	17.1245	5.82285
181.202	17.1169	5.8167
181.302	17.0338	5.8186
181.402	17.0149	5.815
181.502	17.1358	5.81505
181.602	17.0754	5.81395
181.702	17.0338	5.8137
181.802	17.0433	5.8105
181.902	17.0338	5.80845
182.002	16.9979	5.809
182.102	17.0603	5.8055
182.202	17.0527	5.80615
182.302	17.0357	5.80315
182.402	17.0187	5.801
182.502	17.0754	5.7997
182.602	17.0754	5.7982
182.702	17.1868	5.79825
182.802	17.1056	5.7956
182.902	17.1471	5.7942
183.002	17.1434	5.79225
183.102	17.1868	5.79435
183.202	17.149	5.78995
183.302	17.1283	5.78865
183.402	17.1358	5.79045
183.502	17.166	5.78635
183.602	17.1528	5.78325
183.702	17.1434	5.7822
183.802	17.1679	5.7839
183.902	17.1396	5.7789
184.002	17.1811	5.775
184.102	17.2435	5.7792
184.202	17.1679	5.779
184.302	17.1887	5.7742
184.402	17.1793	5.7744
184.502	17.1434	5.77265
184.602	17.1811	5.7704
184.702	17.0886	5.77135
184.802	17.1358	5.76875
184.902	17.1169	5.76815
185.002	17.2038	5.76615
185.102	17.0848	5.7653
185.202	17.0886	5.76335
185.302	17.0999	5.7606
185.402	17.0867	5.7601
185.502	17.0678	5.76015
185.602	17.0905	5.7589
185.702	17.0961	5.7542
185.802	17.0924	5.75515
185.902	17.0867	5.7536
186.002	17.0603	5.752
186.102	17.098	5.75055
186.202	17.0924	5.7515
186.302	17.1037	5.7462
186.402	17.1226	5.7475
186.502	17.1075	5.74455
186.602	17.1245	5.748
186.702	17.0603	5.7403
186.802	16.996	5.7414
186.902	17.1471	5.7359
187.002	17.0886	5.73805
187.102	17.0584	5.73775
187.202	17.132	5.737
187.302	17.0527	5.7352
187.402	17.1113	5.7362
187.502	17.1037	5.7302
187.602	17.1585	5.72995
187.702	17.1188	5.7294
187.802	17.0621	5.7275
187.902	17.1056	5.72755
188.002	17.0999	5.72565
188.102	17.1528	5.7221
188.202	17.0943	5.7238
188.302	17.2133	5.7228
188.402	17.166	5.7178
188.502	17.1283	5.7203
188.602	17.1131	5.71405
188.702	17.2038	5.71285
188.802	17.1925	5.7151
188.902	17.1944	5.7107
189.002	17.0867	5.712
189.102	17.1906	5.7119
189.202	17.1226	5.70965
189.302	17.2454	5.7053
189.402	17.2019	5.70705
189.502	17.1717	5.70665
189.602	17.1415	5.70285
189.702	17.1453	5.6993
189.802	17.1868	5.7018
189.902	17.0754	5.6994
190.002	17.1415	5.6962
190.102	17.1434	5.6969
190.202	17.2038	5.6949
190.302	17.1528	5.69625
190.402	17.1434	5.6931
190.502	17.217	5.69045
190.602	17.1755	5.6899
190.702	17.2114	5.686
190.802	17.2964	5.69015
190.902	17.2019	5.6865
191.002	17.2794	5.6846
191.102	17.1849	5.68365
191.202	17.2095	5.68405
191.302	17.2019	5.6819
191.402	17.2303	5.6773
191.502	17.1868	5.67895
191.602	17.1396	5.6784
191.702	17.1301	5.67555
191.803	17.1509	5.6731
191.903	17.1774	5.6741
192.003	17.1641	5.67255
192.103	17.1849	5.67035
192.203	17.1887	5.6697
192.303	17.1906	5.66555
192.403	17.1453	5.66485
192.503	17.217	5.6648
192.603	17.1339	5.66335
192.703	17.1075	5.66245
192.803	17.149	5.6631
192.903	17.1849	5.65835
193.003	17.1774	5.65535
193.103	17.2114	5.65665
193.203	17.217	5.6531
193.303	17.1094	5.6556
193.403	17.1245	5.65195
193.503	17.2378	5.6525
193.603	17.166	5.64915
193.703	17.1434	5.64925
193.803	17.1566	5.6471
193.903	17.1585	5.64465
194.003	17.1453	5.64465
194.103	17.1868	5.64235
194.203	17.1963	5.64415
194.303	17.1811	5.64245
194.403	17.1849	5.6377
194.503	17.2359	5.6382
194.603	17.1283	5.6367
194.703	17.1981	5.63845
194.803	17.0886	5.6336
194.903	17.1698	5.63475
195.003	17.2378	5.6325
195.103	17.1849	5.6297
195.203	17.1811	5.63155
195.303	17.098	5.62885
195.403	17.1453	5.62755
195.503	17.1169	5.62635
195.603	17.1396	5.62555
195.703	17.1094	5.6257
195.803	17.1377	5.62375
195.903	17.0886	5.624
196.003	17.0716	5.6239
196.103	17.1604	5.61945
196.203	17.1075	5.61745
196.303	17.1226	5.61695
196.403	17.115	5.6181
196.503	17.0414	5.6153
196.603	17.1113	5.6127
196.703	17.0678	5.613
196.803	17.0999	5.61155
196.903	17.0433	5.60895
197.003	17.0527	5.60795
197.103	17.166	5.6071
197.203	17.2019	5.60455
197.303	17.3606	5.6034
197.403	17.3247	5.60335
197.503	17.3209	5.6023
197.603	17.1774	5.60005
197.703	17.1415	5.5989
197.803	16.996	5.5994
197.903	16.9394	5.59435
198.003	16.8695	5.5967
198.103	16.7901	5.59315
198.203	16.826	5.5931
198.303	16.7618	5.59275
198.403	16.8109	5.5918
198.503	16.7524	5.5884
198.603	16.7221	5.5855
198.703	16.7505	5.58675
198.803	16.8147	5.5866
198.903	16.7883	5.58165
199.003	16.8128	5.58095
199.103	16.8336	5.5804
199.203	16.911	5.5839
199.303	16.8959	5.5828
199.403	16.8714	5.5853
199.503	16.9035	5.59605
199.603	16.894	5.60295
199.703	16.86	5.6115
[truncated: 3,502 more rows]

## Sheet: Figure 2B Precipitated Cu
Figure 2B Precipitated Cu
X-axis	Y-axis_Cu(mg/L)
Time	Hybrid-light		Hybrid-dark		Lysed hybrid-light		Lysed hybrid-Dark
0	0	0.560834	0	0.340392	0	0.459005	0	0.567055
30	0.803595	0.290276	0.418639	0.694122	0.423451	0.545005	0.0818031	0.515328
60	2.37229	0.268263	0.211726	0.760775	-0.0336836	0.491102	-0.288717	0.125849
180	4.37406	1.08211	0.668861	0.144599	0.206914	0.271737	0.269469	0.395956
300	5.66366	0.941581	0.091427	0.765281	-0.105863	0.566748	0.0481195	0.764191
	AVERAGE	STDEV	AVERAGE	STDEV	AVERAGE	STDEV	AVERAGE	STDEV

## Sheet: Figure 2C UV-vis-NIR
Figure 2C UV-vis-NIR
	Hybrid-light	Hybrid-dark	Lysed-hybrid-light	Lysed-hybrid-light
X-axis_Wavelength (nm)	Y-axis_Absorbance
200	6	5.1535	4.802	4.1814
201	6	6	4.7562	4.1342
202	6	4.8138	6	4.0461
203	6	5.8899	4.7699	3.9364
204	6	4.6313	4.5968	3.8322
205	6	4.5143	6	3.7257
206	5.1283	4.9001	6	3.6559
207	6	4.625	4.939	3.5675
208	6	4.7933	5.7757	3.4526
209	6	4.5335	5.3439	3.3737
210	5.7807	4.4369	4.8565	3.2967
211	6	4.3315	4.5139	3.2194
212	6	4.2037	4.5759	3.1504
213	5.4779	4.1048	4.321	3.0833
214	6	3.976	4.2781	3.0262
215	6	3.9224	4.1705	2.9779
216	6	3.8312	4.1064	2.9149
217	4.6883	3.7682	3.971	2.8657
218	6	3.6975	3.9258	2.8237
219	6	3.6499	3.8299	2.7881
220	6	3.5588	3.7349	2.7405
221	5.1773	3.507	3.7305	2.7067
222	4.7758	3.452	3.6448	2.6718
223	5.1313	3.3834	3.574	2.6373
224	6	3.3522	3.4886	2.6038
225	4.6167	3.2853	3.4316	2.5714
226	5.2401	3.2291	3.3852	2.541
227	4.7269	3.1851	3.3053	2.5067
228	4.7102	3.1356	3.2649	2.4719
229	4.7997	3.0709	3.1917	2.4399
230	4.612	3.016	3.1246	2.4027
231	4.3857	2.9515	3.0644	2.3639
232	4.2965	2.8851	2.9907	2.3242
233	4.2602	2.8211	2.9184	2.2833
234	4.2236	2.7576	2.8466	2.2407
235	4.0692	2.6993	2.7835	2.2037
236	4.032	2.6353	2.7195	2.1655
237	3.9526	2.5821	2.6594	2.1316
238	3.8838	2.5318	2.6061	2.0996
239	3.8018	2.4859	2.5534	2.0683
240	3.7564	2.4459	2.513	2.0397
241	3.7379	2.4057	2.4744	2.0176
242	3.6752	2.3729	2.4387	1.9954
243	3.6806	2.3456	2.4058	1.9753
244	3.6619	2.3152	2.378	1.9564
245	3.6362	2.2934	2.3519	1.9414
246	3.6251	2.2708	2.3261	1.926
247	3.6083	2.2492	2.3075	1.9124
248	3.602	2.2328	2.2888	1.9017
249	3.5957	2.2157	2.2725	1.8911
250	3.5874	2.1991	2.2531	1.8802
251	3.5777	2.184	2.2396	1.8721
252	3.6066	2.1728	2.2259	1.8622
253	3.5945	2.1607	2.2118	1.8543
254	3.5733	2.1459	2.1961	1.8461
255	3.5729	2.136	2.1858	1.8396
256	3.5809	2.1237	2.1736	1.8336
257	3.5858	2.1147	2.1622	1.8256
258	3.5566	2.1062	2.1553	1.8217
259	3.5727	2.0982	2.1442	1.815
260	3.5621	2.0886	2.136	1.8105
261	3.555	2.0808	2.1295	1.8049
262	3.5325	2.0734	2.1192	1.8014
263	3.5416	2.0671	2.1136	1.7976
264	3.5382	2.0598	2.1057	1.7934
265	3.5339	2.0522	2.0993	1.7892
266	3.5225	2.0462	2.094	1.7868
267	3.5186	2.041	2.0876	1.7835
268	3.5236	2.0337	2.0843	1.7797
269	3.5126	2.0311	2.0772	1.7794
270	3.4913	2.024	2.074	1.7735
271	3.4854	2.019	2.0673	1.7713
272	3.4925	2.0151	2.062	1.7688
273	3.4766	2.0094	2.0567	1.7653
274	3.4531	2.0062	2.0534	1.7637
275	3.4502	2.0011	2.0461	1.7613
276	3.4223	1.9955	2.0412	1.7596
277	3.4071	1.9919	2.0347	1.7548
278	3.4045	1.986	2.0324	1.7532
279	3.3911	1.9814	2.0247	1.7496
280	3.3847	1.9755	2.0191	1.7464
281	3.3618	1.969	2.0121	1.7415
282	3.347	1.9634	2.0041	1.7384
283	3.3184	1.9579	2.0025	1.7359
284	3.3238	1.9512	1.9948	1.7323
285	3.2979	1.9431	1.9876	1.7287
286	3.2773	1.9358	1.977	1.724
287	3.2499	1.9248	1.9679	1.7167
288	3.2353	1.9167	1.9569	1.712
289	3.198	1.9074	1.9494	1.7069
290	3.1746	1.8995	1.9425	1.7016
291	3.1626	1.8921	1.9319	1.6983
292	3.1367	1.8838	1.9241	1.6921
293	3.1149	1.8723	1.9132	1.6875
294	3.0955	1.8644	1.9032	1.6822
295	3.0653	1.8539	1.8941	1.676
296	3.0542	1.8443	1.8835	1.6713
297	3.0222	1.8379	1.8746	1.6667
298	3.0079	1.8299	1.8698	1.6624
299	2.9858	1.8218	1.8614	1.6584
300	2.9698	1.8155	1.8557	1.6536
301	2.9539	1.8086	1.8497	1.6504
302	2.9423	1.8025	1.8426	1.6464
303	2.9181	1.7971	1.8372	1.6436
304	2.9057	1.7913	1.8314	1.6398
305	2.8873	1.7866	1.8273	1.6381
306	2.877	1.7822	1.8228	1.6354
307	2.8583	1.7773	1.8176	1.6337
308	2.8558	1.7727	1.8127	1.6303
309	2.8316	1.7674	1.8084	1.6281
310	2.8234	1.7645	1.8046	1.6256
311	2.8104	1.7606	1.8014	1.6249
312	2.7982	1.7565	1.7981	1.6221
313	2.7957	1.7529	1.7938	1.6204
314	2.7775	1.7495	1.7922	1.6195
315	2.7643	1.7455	1.7866	1.6162
316	2.756	1.7421	1.7831	1.6148
317	2.7448	1.7376	1.7811	1.6132
318	2.7373	1.7341	1.7774	1.6123
319	2.7256	1.7306	1.7736	1.6108
320	2.7177	1.7282	1.7701	1.6091
321	2.7046	1.7255	1.7675	1.6078
322	2.6943	1.7207	1.7629	1.605
323	2.6845	1.7201	1.7612	1.6035
324	2.6786	1.7156	1.7596	1.6027
325	2.669	1.7133	1.7552	1.5993
326	2.6601	1.7088	1.7516	1.5985
327	2.651	1.7061	1.7488	1.596
328	2.6428	1.7044	1.7457	1.5949
329	2.6288	1.701	1.7434	1.5928
330	2.6176	1.7	1.7405	1.5921
331	2.612	1.6956	1.736	1.5907
332	2.6021	1.6925	1.734	1.5886
333	2.5932	1.6911	1.731	1.5883
334	2.5875	1.6879	1.729	1.5852
335	2.5741	1.6859	1.725	1.5837
336	2.5658	1.6832	1.7222	1.5825
337	2.555	1.681	1.7203	1.5807
338	2.5463	1.6791	1.7175	1.5795
339	2.5394	1.6761	1.7156	1.5778
340	2.5326	1.6737	1.7111	1.5762
341	2.52	1.6709	1.7103	1.5747
342	2.5137	1.6691	1.7085	1.573
343	2.5032	1.666	1.7055	1.5719
344	2.4967	1.6635	1.7024	1.5715
345	2.4862	1.6626	1.7003	1.5696
346	2.4814	1.6589	1.6977	1.5687
347	2.4687	1.657	1.6941	1.5673
348	2.4639	1.6552	1.6932	1.5659
349	2.4545	1.6527	1.691	1.5645
350	2.4498	1.6509	1.6888	1.5634
351	2.4395	1.6488	1.6869	1.5629
352	2.4321	1.6471	1.684	1.562
353	2.4249	1.6445	1.6821	1.5608
354	2.4158	1.6431	1.6794	1.559
355	2.4078	1.6409	1.6774	1.5583
356	2.4017	1.6382	1.6753	1.5575
357	2.3925	1.6355	1.6729	1.5562
358	2.3828	1.634	1.6711	1.5556
359	2.3777	1.6313	1.6692	1.5547
360	2.3691	1.6303	1.667	1.5531
361	2.3612	1.6272	1.6648	1.551
362	2.3539	1.6258	1.6634	1.5512
363	2.3487	1.6234	1.6612	1.5494
364	2.3383	1.6204	1.6581	1.5477
365	2.3313	1.619	1.6555	1.5458
366	2.3249	1.6169	1.6542	1.5452
367	2.3194	1.6151	1.6529	1.5448
368	2.3098	1.6133	1.6504	1.5432
369	2.3049	1.612	1.6481	1.5428
370	2.2958	1.61	1.6462	1.5418
371	2.2926	1.6076	1.6449	1.541
372	2.283	1.607	1.6416	1.5398
373	2.2769	1.605	1.6402	1.5388
374	2.2691	1.603	1.6381	1.5384
375	2.2623	1.6011	1.6368	1.537
376	2.258	1.5992	1.6353	1.5357
377	2.2508	1.5981	1.6339	1.5353
378	2.246	1.5969	1.6321	1.5344
379	2.2383	1.595	1.6304	1.5334
380	2.2333	1.5936	1.6286	1.5321
381	2.2266	1.5922	1.6264	1.5314
382	2.2209	1.5903	1.6254	1.5311
383	2.2136	1.5898	1.6231	1.53
384	2.2086	1.5883	1.6215	1.529
385	2.2032	1.587	1.6199	1.5281
386	2.1967	1.585	1.6191	1.5278
387	2.1907	1.5847	1.6176	1.5271
388	2.1858	1.5818	1.6164	1.525
389	2.1805	1.581	1.6144	1.5252
390	2.1731	1.5803	1.6126	1.5243
391	2.1691	1.5787	1.6119	1.5235
392	2.1631	1.5777	1.6099	1.5227
393	2.1572	1.5768	1.6094	1.5228
394	2.1511	1.5756	1.6078	1.5217
395	2.1477	1.5742	1.6066	1.5213
396	2.1407	1.5735	1.6057	1.5212
397	2.1363	1.5734	1.6046	1.5204
398	2.1319	1.5723	1.6024	1.5206
399	2.1284	1.571	1.6012	1.5193
400	2.1231	1.5704	1.6009	1.5195
401	2.1177	1.5699	1.6002	1.518
402	2.1152	1.5698	1.5989	1.518
403	2.1088	1.5685	1.5979	1.5179
404	2.1069	1.568	1.5967	1.5169
405	2.1012	1.568	1.5962	1.5168
406	2.0978	1.5671	1.5958	1.5168
407	2.0926	1.5665	1.5943	1.5164
408	2.0886	1.5657	1.593	1.5159
409	2.0852	1.5655	1.5921	1.5159
410	2.0801	1.5645	1.5912	1.5153
411	2.076	1.5634	1.5894	1.5145
412	2.0704	1.5621	1.5883	1.5136
413	2.0665	1.5606	1.5868	1.5128
414	2.0604	1.5599	1.5844	1.5116
415	2.0567	1.558	1.5828	1.5103
416	2.0513	1.5551	1.5807	1.5089
417	2.046	1.5537	1.5792	1.5079
418	2.0403	1.5515	1.5761	1.5059
419	2.0368	1.5502	1.5737	1.5048
420	2.031	1.5482	1.5724	1.5034
421	2.0257	1.546	1.5694	1.5027
422	2.0199	1.5443	1.5674	1.5014
423	2.016	1.5422	1.5648	1.4997
424	2.0093	1.5402	1.5632	1.498
425	2.0053	1.5386	1.5606	1.4969
426	1.9999	1.5371	1.5586	1.4956
427	1.996	1.5359	1.5558	1.4946
428	1.99	1.5335	1.5542	1.493
429	1.9861	1.5323	1.5524	1.4916
430	1.9809	1.5306	1.5502	1.4901
431	1.9768	1.5289	1.548	1.4891
432	1.9721	1.5273	1.5464	1.4883
433	1.9676	1.5258	1.5438	1.4869
434	1.9621	1.5238	1.5413	1.4852
435	1.9582	1.5218	1.539	1.4838
436	1.9529	1.5204	1.5376	1.4821
437	1.9492	1.519	1.5355	1.4808
438	1.9445	1.5178	1.5328	1.4794
439	1.9409	1.5164	1.5313	1.4785
440	1.9364	1.5153	1.5295	1.4769
441	1.9324	1.5139	1.5274	1.4762
442	1.9283	1.5119	1.5256	1.4743
443	1.9244	1.5103	1.5235	1.4731
444	1.9205	1.5093	1.5217	1.472
445	1.9172	1.5083	1.5198	1.4708
446	1.913	1.5066	1.5176	1.4694
447	1.9088	1.5056	1.5156	1.4684
448	1.9055	1.5037	1.5136	1.4666
449	1.9018	1.5025	1.5117	1.4656
450	1.898	1.5016	1.5095	1.4644
451	1.8939	1.5005	1.5082	1.4629
452	1.8902	1.4986	1.5061	1.4614
453	1.8874	1.4971	1.5037	1.4597
454	1.8839	1.496	1.5017	1.459
455	1.8793	1.4943	1.4997	1.4573
456	1.8765	1.4938	1.4977	1.4562
457	1.8726	1.4921	1.4947	1.4541
458	1.8694	1.491	1.4929	1.4531
459	1.8655	1.4897	1.491	1.4517
460	1.8622	1.4885	1.4893	1.4507
461	1.8593	1.4874	1.4868	1.4493
462	1.8564	1.4858	1.4846	1.4477
463	1.8529	1.4844	1.4825	1.4463
464	1.8491	1.4827	1.48	1.4446
465	1.8463	1.4814	1.4781	1.4433
466	1.8425	1.4801	1.476	1.4417
467	1.8394	1.479	1.4738	1.44
468	1.8363	1.4777	1.4717	1.4387
469	1.8334	1.4766	1.4697	1.4375
470	1.8311	1.4748	1.4673	1.4353
471	1.8277	1.4734	1.465	1.4337
472	1.8244	1.4726	1.4629	1.4323
473	1.8212	1.4713	1.4604	1.4307
474	1.8184	1.4695	1.4584	1.4297
475	1.8158	1.4681	1.4561	1.428
476	1.8123	1.4668	1.4539	1.426
477	1.8097	1.4655	1.4516	1.4247
478	1.8063	1.4642	1.4493	1.4225
479	1.8041	1.4622	1.4466	1.421
480	1.8015	1.4613	1.4451	1.42
481	1.799	1.4592	1.4421	1.4181
482	1.7951	1.4579	1.4401	1.416
483	1.7925	1.4561	1.4376	1.4141
484	1.7897	1.4539	1.4348	1.4119
485	1.7868	1.4525	1.4323	1.4099
486	1.7838	1.4507	1.4299	1.4081
487	1.7803	1.4486	1.4273	1.4064
488	1.7787	1.4468	1.4246	1.4043
489	1.7758	1.4449	1.4224	1.4024
490	1.7725	1.443	1.4197	1.4003
491	1.7705	1.441	1.4168	1.3981
492	1.7673	1.4395	1.4144	1.3965
493	1.7643	1.4372	1.412	1.3939
494	1.7618	1.4355	1.4093	1.3917
495	1.7595	1.4334	1.4066	1.3896
496	1.757	1.4315	1.4042	1.3878
497	1.7542	1.4296	1.4016	1.3859
498	1.7522	1.4277	1.3987	1.3834
499	1.7496	1.4258	1.3961	1.3813
500	1.747	1.4238	1.3933	1.3791
501	1.7443	1.4217	1.3911	1.3774
502	1.742	1.4195	1.3879	1.375
503	1.7397	1.4174	1.3854	1.3728
504	1.7379	1.4154	1.3824	1.3707
505	1.7351	1.413	1.3796	1.3684
506	1.7324	1.4113	1.377	1.3662
507	1.7297	1.4091	1.3738	1.3637
508	1.7286	1.407	1.3712	1.3615
509	1.7251	1.405	1.3679	1.3591
510	1.7233	1.4027	1.3648	1.3567
511	1.7209	1.3994	1.362	1.3538
512	1.7186	1.3977	1.359	1.3516
513	1.716	1.3954	1.3559	1.3492
514	1.7141	1.3924	1.3526	1.3464
515	1.7116	1.3901	1.3496	1.344
516	1.71	1.3881	1.346	1.3417
517	1.7075	1.3852	1.3433	1.339
518	1.7056	1.3827	1.3395	1.3362
519	1.7027	1.3803	1.3365	1.3334
520	1.7014	1.3778	1.3335	1.3309
521	1.6986	1.3742	1.3295	1.3279
522	1.6974	1.3716	1.3265	1.325
523	1.6945	1.3684	1.3228	1.322
524	1.693	1.3652	1.3193	1.3186
525	1.6908	1.3619	1.3157	1.3159
526	1.6891	1.359	1.3119	1.3135
527	1.686	1.3554	1.308	1.3098
528	1.6843	1.3522	1.3042	1.3069
529	1.6826	1.3489	1.3003	1.3036
530	1.6803	1.3446	1.2966	1.3002
531	1.678	1.3426	1.2922	1.2964
532	1.6755	1.3388	1.2882	1.2931
533	1.6738	1.3351	1.2845	1.2895
534	1.6711	1.3313	1.2798	1.2855
535	1.6692	1.3278	1.2753	1.2818
536	1.6669	1.3238	1.2713	1.2784
537	1.6658	1.3191	1.2666	1.2744
538	1.6632	1.3152	1.262	1.2705
539	1.6616	1.3109	1.2577	1.2665
540	1.6595	1.3056	1.2527	1.2626
541	1.6575	1.3009	1.2477	1.2583
542	1.655	1.296	1.2428	1.2541
543	1.6531	1.2911	1.238	1.2498
544	1.6508	1.2859	1.2328	1.2459
545	1.6492	1.2808	1.2277	1.2409
546	1.6471	1.2762	1.2229	1.2367
547	1.6454	1.2704	1.2176	1.2323
548	1.643	1.2647	1.2121	1.2275
549	1.6409	1.2596	1.207	1.2227
550	1.6389	1.2541	1.2014	1.2183
551	1.6367	1.2486	1.1956	1.2133
552	1.6345	1.2426	1.1901	1.2082
553	1.632	1.2369	1.1844	1.2033
554	1.6304	1.2308	1.1788	1.1982
555	1.6278	1.2246	1.1729	1.193
556	1.6263	1.2181	1.1668	1.1877
557	1.6239	1.2116	1.1606	1.182
558	1.6216	1.2056	1.1542	1.1761
559	1.6199	1.1986	1.148	1.1707
560	1.6168	1.1921	1.1415	1.1648
561	1.615	1.1856	1.1353	1.1586
562	1.6127	1.1789	1.1287	1.153
563	1.6098	1.1723	1.1223	1.1469
564	1.6082	1.1656	1.1157	1.1411
565	1.6058	1.1586	1.1094	1.1351
566	1.6035	1.1512	1.1026	1.1288
567	1.6014	1.1443	1.0964	1.1227
568	1.5989	1.1376	1.0899	1.1167
569	1.5966	1.1302	1.0832	1.1105
570	1.5945	1.1231	1.0764	1.104
571	1.5922	1.1161	1.0703	1.0979
572	1.5894	1.1093	1.0633	1.0916
573	1.5874	1.1017	1.0565	1.0849
574	1.5847	1.0948	1.05	1.0793
575	1.5821	1.0872	1.0434	1.0726
576	1.5796	1.0801	1.0367	1.066
577	1.5773	1.0729	1.03	1.0595
578	1.5745	1.0655	1.0227	1.053
579	1.5722	1.0581	1.016	1.0468
580	1.5693	1.051	1.009	1.0404
581	1.5664	1.0432	1.0022	1.0338
582	1.5638	1.0359	0.9952	1.0271
583	1.5612	1.029	0.9888	1.0206
584	1.5592	1.0218	0.9821	1.0141
585	1.5559	1.015	0.9755	1.0076
586	1.5538	1.008	0.9686	1.0009
587	1.5504	1.0015	0.962	0.9947
588	1.5477	0.9944	0.9553	0.9877
589	1.5446	0.9872	0.9486	0.9813
590	1.5417	0.9806	0.9425	0.975
591	1.5391	0.9739	0.9357	0.9689
592	1.5365	0.9668	0.9292	0.9621
593	1.5334	0.9605	0.923	0.9562
594	1.5309	0.9541	0.9167	0.9503
595	1.5281	0.9479	0.9107	0.9445
596	1.5248	0.9416	0.9043	0.9384
597	1.5227	0.9356	0.8984	0.9324
598	1.5194	0.9291	0.8922	0.9264
599	1.5167	0.9233	0.8862	0.9205
600	1.5144	0.9173	0.88	0.9152
601	1.5113	0.9112	0.8744	0.9093
602	1.5082	0.9054	0.8682	0.9029
603	1.5052	0.8996	0.8624	0.8975
604	1.5032	0.8939	0.8569	0.8919
605	1.4999	0.8875	0.8511	0.8857
606	1.4971	0.882	0.8453	0.8803
607	1.4939	0.8764	0.8399	0.8744
608	1.491	0.8707	0.8346	0.8691
609	1.4877	0.8648	0.8288	0.8634
610	1.4852	0.8596	0.8236	0.8581
611	1.4821	0.8543	0.8184	0.8527
612	1.4796	0.8493	0.8132	0.8474
613	1.4766	0.8442	0.8081	0.8421
614	1.474	0.8387	0.8031	0.837
615	1.4709	0.8336	0.7984	0.8315
616	1.4683	0.8286	0.793	0.8269
617	1.4651	0.8236	0.7885	0.8218
618	1.4624	0.8188	0.7836	0.8168
619	1.4594	0.8142	0.779	0.8121
620	1.4569	0.8097	0.7743	0.8072
621	1.4537	0.8049	0.7695	0.8029
622	1.4517	0.8006	0.7653	0.7981
623	1.448	0.7961	0.7604	0.7937
624	1.4456	0.7915	0.756	0.7894
625	1.4428	0.7869	0.7516	0.7849
626	1.4389	0.7827	0.747	0.7806
627	1.4368	0.7781	0.7427	0.7761
628	1.4337	0.7739	0.7387	0.771
629	1.4306	0.7699	0.7346	0.7669
630	1.4284	0.7658	0.7305	0.7626
631	1.4254	0.7617	0.7262	0.7585
632	1.4219	0.7574	0.7222	0.7541
633	1.42	0.7533	0.7184	0.7502
634	1.4171	0.7495	0.7143	0.746
635	1.4139	0.7457	0.7105	0.7422
636	1.4108	0.7417	0.7064	0.7381
637	1.4082	0.738	0.7029	0.7341
638	1.4056	0.7342	0.699	0.7304
639	1.4032	0.7303	0.6955	0.7263
640	1.4002	0.7271	0.6921	0.7228
641	1.3972	0.7238	0.6883	0.719
642	1.3945	0.7196	0.6848	0.7151
643	1.3914	0.7163	0.6814	0.7116
644	1.3891	0.7128	0.6781	0.7081
645	1.3871	0.7096	0.6745	0.7044
646	1.3838	0.7064	0.6713	0.701
647	1.3808	0.7031	0.668	0.6974
648	1.3783	0.7	0.6646	0.6941
649	1.3757	0.6964	0.6613	0.6911
650	1.3728	0.6929	0.6579	0.6874
651	1.3707	0.6901	0.6551	0.6845
652	1.3673	0.6867	0.6517	0.6812
653	1.3643	0.6835	0.6485	0.6775
654	1.362	0.6806	0.6456	0.6749
655	1.3595	0.6769	0.6425	0.6716
656	1.3567	0.674	0.6392	0.6684
657	1.3541	0.6708	0.6367	0.6653
658	1.351	0.6676	0.6337	0.6623
659	1.3486	0.6649	0.6308	0.6596
660	1.3464	0.662	0.6277	0.656
661	1.3434	0.6593	0.6251	0.6531
662	1.3414	0.6566	0.6225	0.6503
663	1.3387	0.6537	0.6197	0.6475
664	1.336	0.6512	0.6171	0.645
665	1.3338	0.6485	0.6145	0.6423
666	1.3313	0.6455	0.6119	0.6394
667	1.3284	0.6426	0.6092	0.6366
668	1.3258	0.64	0.6064	0.6338
669	1.3228	0.6372	0.6036	0.6306
670	1.3207	0.6349	0.6012	0.6282
671	1.318	0.6321	0.5983	0.625
672	1.3155	0.6295	0.5958	0.6224
673	1.3129	0.6271	0.5929	0.6196
674	1.3099	0.6247	0.5904	0.6168
675	1.3081	0.6221	0.588	0.6145
676	1.3048	0.6194	0.5855	0.6115
677	1.302	0.6165	0.5827	0.609
678	1.2993	0.614	0.5803	0.6059
679	1.2968	0.6115	0.5777	0.6037
680	1.2945	0.6088	0.5754	0.6012
681	1.2916	0.6061	0.573	0.5984
682	1.2903	0.6039	0.5708	0.5965
683	1.2864	0.6017	0.5683	0.5939
684	1.2846	0.5991	0.566	0.5918
685	1.2815	0.5963	0.5633	0.5892
686	1.2786	0.5941	0.561	0.5866
687	1.2761	0.5918	0.5586	0.5842
688	1.2742	0.5898	0.5568	0.582
689	1.2713	0.5875	0.5544	0.5797
690	1.2684	0.5853	0.5524	0.5775
691	1.2659	0.5834	0.5503	0.5753
692	1.2638	0.5814	0.5481	0.573
693	1.2618	0.5792	0.546	0.5709
694	1.2585	0.5767	0.5437	0.5685
695	1.2567	0.5745	0.5417	0.5664
696	1.2541	0.5723	0.5394	0.564
697	1.2523	0.5702	0.5374	0.5619
698	1.2487	0.5679	0.5354	0.5596
699	1.2463	0.566	0.5331	0.5575
700	1.2438	0.5639	0.5309	0.5554
701	1.2415	0.5616	0.5291	0.5531
702	1.2391	0.5599	0.5269	0.5506
703	1.2362	0.5575	0.525	0.5489
704	1.2344	0.5561	0.523	0.5471
705	1.2312	0.5538	0.5212	0.5451
706	1.2288	0.5515	0.5191	0.5431
707	1.2261	0.5497	0.5171	0.5411
708	1.2244	0.548	0.5153	0.5392
709	1.2219	0.5464	0.5129	0.5371
710	1.2194	0.5446	0.5116	0.5355
711	1.217	0.5427	0.5097	0.5333
712	1.2144	0.5412	0.5078	0.5315
713	1.213	0.5396	0.5062	0.5302
714	1.2102	0.5375	0.504	0.5277
715	1.2078	0.5361	0.5022	0.5266
716	1.2056	0.5345	0.5005	0.5249
717	1.2033	0.5332	0.4987	0.5236
718	1.2015	0.532	0.4968	0.5217
719	1.1989	0.5305	0.4951	0.52
720	1.197	0.529	0.4932	0.5184
721	1.1946	0.528	0.4917	0.5171
722	1.1926	0.5268	0.4899	0.5156
723	1.1907	0.5256	0.4884	0.5143
724	1.1882	0.524	0.4867	0.5125
725	1.1856	0.5226	0.4848	0.5111
726	1.1838	0.5215	0.4834	0.5099
727	1.1817	0.5202	0.4818	0.5081
728	1.1794	0.5183	0.4799	0.5066
729	1.1775	0.5172	0.4787	0.5052
730	1.1749	0.5159	0.4769	0.5037
731	1.1726	0.5142	0.4753	0.5018
732	1.1709	0.513	0.4744	0.5006
733	1.1681	0.5114	0.472	0.4985
734	1.1664	0.5102	0.471	0.4975
735	1.1638	0.5085	0.4691	0.4957
736	1.1613	0.5067	0.4678	0.4939
737	1.1596	0.5055	0.4666	0.4927
738	1.1573	0.5039	0.4649	0.4909
739	1.1548	0.5026	0.4635	0.4894
740	1.1524	0.5009	0.4622	0.4881
741	1.1502	0.4994	0.4606	0.4865
742	1.1486	0.498	0.459	0.485
743	1.1462	0.496	0.4574	0.4832
744	1.1437	0.4944	0.456	0.4817
745	1.1414	0.493	0.4543	0.4799
746	1.14	0.4921	0.4533	0.4787
747	1.1374	0.4907	0.4519	0.4773
748	1.1352	0.4884	0.4503	0.4756
749	1.133	0.487	0.4493	0.4743
750	1.1304	0.4852	0.4474	0.4727
751	1.1283	0.4833	0.4459	0.4711
752	1.1262	0.4816	0.4446	0.4694
753	1.1236	0.4797	0.4433	0.4682
754	1.1216	0.4783	0.4418	0.4666
755	1.1196	0.4765	0.4407	0.4651
756	1.117	0.4749	0.4393	0.4638
757	1.1145	0.4734	0.4378	0.4623
758	1.1131	0.472	0.4369	0.4611
759	1.1103	0.4701	0.4356	0.4596
760	1.1085	0.4688	0.4346	0.4585
761	1.1058	0.4672	0.433	0.4571
762	1.1034	0.4657	0.4317	0.4555
763	1.1016	0.4642	0.4304	0.4543
764	1.0995	0.4624	0.429	0.4529
765	1.0972	0.4615	0.4277	0.4514
766	1.0949	0.46	0.4264	0.4501
767	1.0926	0.4587	0.4253	0.4486
768	1.09	0.4571	0.4238	0.4466
769	1.0876	0.4561	0.4232	0.4457
770	1.0854	0.4548	0.4219	0.4442
771	1.0834	0.4533	0.4207	0.4428
772	1.0815	0.4522	0.4194	0.4414
773	1.0793	0.4506	0.4185	0.4399
774	1.077	0.4492	0.4173	0.4388
775	1.0746	0.4477	0.416	0.4373
776	1.0728	0.4469	0.4151	0.4362
777	1.071	0.4454	0.4136	0.4349
778	1.0688	0.4443	0.4125	0.4335
779	1.0665	0.443	0.4113	0.4322
780	1.0643	0.4419	0.4103	0.4311
781	1.0623	0.4406	0.4095	0.43
782	1.06	0.4394	0.4084	0.4286
783	1.0585	0.4379	0.407	0.4274
784	1.0563	0.437	0.406	0.426
785	1.0545	0.4359	0.405	0.425
786	1.0517	0.4344	0.4038	0.4236
787	1.0495	0.4334	0.4029	0.4223
788	1.0472	0.4321	0.4016	0.4208
789	1.0451	0.4308	0.4007	0.42
790	1.0431	0.4295	0.3996	0.4188
791	1.0412	0.4283	0.3988	0.4179
792	1.0387	0.427	0.3975	0.4166
793	1.0367	0.426	0.3968	0.4157
794	1.0344	0.4246	0.3955	0.4147
795	1.0324	0.4236	0.3947	0.4133
796	1.03	0.4224	0.3935	0.4118
797	1.0281	0.4209	0.3927	0.4109
798	1.0255	0.4197	0.3913	0.4095
799	1.024	0.4188	0.3904	0.4083
800	1.0221	0.4178	0.3893	0.4074
801	1.0199	0.4169	0.3886	0.4063
802	1.0181	0.416	0.3878	0.4052
803	1.0163	0.4151	0.3868	0.4043
804	1.0141	0.4139	0.3858	0.4029
805	1.0119	0.4127	0.3848	0.4015
806	1.01	0.4115	0.3838	0.4003
807	1.0079	0.4106	0.3832	0.3993
808	1.0057	0.4094	0.3818	0.3979
809	1.0036	0.4085	0.3808	0.397
810	1.0014	0.407	0.3799	0.3957
811	0.999	0.4059	0.379	0.3944
812	0.9974	0.4052	0.3783	0.3934
813	0.9951	0.4038	0.3772	0.3922
814	0.9929	0.4028	0.376	0.3908
815	0.9908	0.4015	0.3751	0.3896
816	0.9885	0.4005	0.3741	0.3885
817	0.9867	0.3991	0.3731	0.3872
818	0.9847	0.3977	0.3723	0.3862
819	0.9817	0.3959	0.3708	0.3847
820	0.9801	0.3946	0.3701	0.3832
821	0.9778	0.3931	0.3686	0.3818
822	0.9753	0.3914	0.367	0.3801
823	0.9729	0.3898	0.3656	0.3783
824	0.9702	0.3878	0.3639	0.3769
825	0.9679	0.3861	0.3621	0.3753
826	0.9658	0.3841	0.3602	0.3738
827	0.9628	0.382	0.3583	0.372
828	0.9605	0.3798	0.3565	0.3707
829	0.9582	0.3777	0.3544	0.3689
830	0.9552	0.3754	0.3526	0.3674
831	0.9554	0.3744	0.3515	0.3669
832	0.9525	0.3723	0.3495	0.3651
833	0.9501	0.3704	0.3475	0.3637
834	0.9476	0.3684	0.3456	0.3621
835	0.9448	0.3666	0.3438	0.3608
836	0.9426	0.3648	0.3422	0.3595
837	0.94	0.3631	0.3405	0.3583
838	0.9376	0.3619	0.3391	0.3571
839	0.9354	0.3602	0.3375	0.3559
840	0.9332	0.359	0.3363	0.355
841	0.9314	0.3575	0.3351	0.3541
842	0.9292	0.3565	0.3341	0.3532
843	0.9274	0.3554	0.333	0.3524
844	0.9248	0.3543	0.3319	0.3515
845	0.9229	0.3537	0.3309	0.3505
846	0.9207	0.3531	0.3301	0.3496
847	0.9191	0.3521	0.3292	0.3489
848	0.9171	0.3514	0.3282	0.3479
849	0.9152	0.3502	0.3273	0.3474
850	0.9133	0.3492	0.3264	0.3466
851	0.9117	0.3484	0.3258	0.3461
852	0.9099	0.3475	0.3248	0.3447
853	0.908	0.3465	0.3238	0.3441
854	0.9062	0.3459	0.3232	0.3431
855	0.9044	0.3452	0.3225	0.3425
856	0.9024	0.3443	0.3215	0.3416
857	0.9002	0.3433	0.3207	0.3408
858	0.8986	0.3426	0.32	0.3401
859	0.8968	0.3416	0.319	0.3395
860	0.8947	0.3406	0.3183	0.3387
861	0.893	0.34	0.3175	0.338
862	0.891	0.339	0.3167	0.3369
863	0.8893	0.3382	0.3159	0.3363
864	0.887	0.3373	0.3149	0.3352
865	0.8855	0.3366	0.3141	0.3347
866	0.8835	0.3357	0.3133	0.3339
867	0.8815	0.335	0.3126	0.3329
868	0.8796	0.3337	0.3115	0.3319
869	0.8778	0.3331	0.3109	0.3311
870	0.8755	0.3323	0.3098	0.33
871	0.874	0.3316	0.3093	0.3298
872	0.8719	0.3305	0.3082	0.3288
873	0.8702	0.3298	0.3078	0.3282
874	0.8682	0.3288	0.3068	0.3273
875	0.8666	0.3279	0.3061	0.3266
876	0.8646	0.327	0.3054	0.3256
877	0.8633	0.3266	0.3049	0.3253
878	0.8611	0.3257	0.304	0.3243
879	0.8592	0.3249	0.3034	0.3237
880	0.8576	0.3241	0.3026	0.3231
881	0.8557	0.3234	0.3017	0.3224
882	0.8538	0.3228	0.3012	0.3219
883	0.8519	0.3219	0.3001	0.3209
884	0.85	0.3215	0.2997	0.3205
885	0.8481	0.3206	0.2986	0.3197
886	0.8462	0.3199	0.2981	0.3192
887	0.8444	0.3193	0.2973	0.3185
888	0.8427	0.3188	0.2967	0.3178
889	0.8408	0.3183	0.2961	0.3172
890	0.839	0.3179	0.2956	0.3164
891	0.8372	0.3172	0.295	0.3157
892	0.8354	0.3165	0.2943	0.3149
893	0.8338	0.316	0.2937	0.3144
894	0.8321	0.3154	0.293	0.3136
895	0.8302	0.3148	0.2926	0.313
896	0.8285	0.3141	0.2919	0.3123
897	0.8268	0.3136	0.2913	0.3115
898	0.8251	0.3131	0.2906	0.3109
899	0.8232	0.3123	0.29	0.31
900	0.8216	0.3118	0.2894	0.3091
901	0.8196	0.3116	0.2889	0.3067
902	0.8181	0.3112	0.2884	0.306
903	0.8163	0.3104	0.2877	0.3051
904	0.8146	0.3101	0.2872	0.3046
905	0.8127	0.3096	0.2865	0.3037
906	0.811	0.3091	0.2858	0.3027
907	0.8094	0.3088	0.2854	0.3021
908	0.8077	0.308	0.2848	0.3011
909	0.8063	0.3076	0.2845	0.3005
910	0.8046	0.3067	0.2838	0.2995
911	0.8031	0.306	0.2834	0.2988
912	0.8016	0.3053	0.2829	0.2978
913	0.7994	0.3048	0.282	0.2966
914	0.798	0.3046	0.2818	0.2962
915	0.796	0.3037	0.281	0.294
916	0.7947	0.3035	0.2805	0.3058
917	0.7928	0.3028	0.28	0.2994
918	0.7915	0.3023	0.2794	0.2966
919	0.7901	0.3019	0.2789	0.2937
920	0.7884	0.3014	0.2783	0.2918
921	0.7869	0.3011	0.2778	0.2913
922	0.7852	0.3003	0.2771	0.2904
923	0.7837	0.2999	0.2768	0.2897
924	0.7819	0.299	0.2759	0.2888
925	0.7805	0.2984	0.2755	0.2882
926	0.7788	0.2976	0.2749	0.2873
927	0.7773	0.2969	0.2743	0.2863
928	0.7758	0.2961	0.2738	0.2858
929	0.774	0.2956	0.273	0.2847
930	0.7725	0.2953	0.2726	0.2839
931	0.771	0.2948	0.2721	0.2834
932	0.7697	0.2945	0.2717	0.2828
933	0.7683	0.2941	0.2711	0.2823
934	0.7666	0.2935	0.2706	0.2812
935	0.7653	0.293	0.2701	0.2806
936	0.7635	0.2924	0.2695	0.2797
937	0.7622	0.2919	0.2692	0.2791
938	0.7609	0.2913	0.2686	0.2783
939	0.7592	0.2907	0.2681	0.2775
940	0.7579	0.2903	0.2676	0.2768
941	0.7562	0.2897	0.2671	0.2761
942	0.755	0.2893	0.2667	0.2757
943	0.7534	0.2887	0.2662	0.2749
944	0.752	0.2883	0.2658	0.2743
945	0.7505	0.2878	0.2652	0.2737
946	0.7492	0.2876	0.2647	0.273
947	0.748	0.2873	0.2643	0.2726
948	0.7463	0.2867	0.2634	0.2715
949	0.745	0.2862	0.263	0.271
950	0.7434	0.2855	0.2623	0.2699
951	0.7421	0.2853	0.262	0.2694
952	0.7406	0.2845	0.2613	0.2685
953	0.7392	0.2839	0.2607	0.2679
954	0.7378	0.2837	0.2605	0.2673
955	0.7365	0.2833	0.2602	0.2669
956	0.7352	0.2831	0.2603	0.2665
957	0.7341	0.2828	0.2601	0.2663
958	0.7329	0.2825	0.2601	0.2662
959	0.7317	0.2822	0.2599	0.266
960	0.7306	0.2819	0.2598	0.2658
961	0.7292	0.2815	0.2597	0.2657
962	0.7279	0.281	0.2596	0.2653
963	0.7266	0.2804	0.2594	0.2652
964	0.7252	0.2799	0.2591	0.2647
965	0.7238	0.2793	0.2588	0.2643
966	0.7221	0.2786	0.2585	0.2637
967	0.7207	0.2781	0.2581	0.2633
968	0.7192	0.2775	0.2576	0.2627
969	0.7177	0.2771	0.2572	0.2622
970	0.7159	0.2762	0.2568	0.2616
971	0.7144	0.2758	0.2565	0.261
972	0.7127	0.2751	0.256	0.2603
973	0.711	0.2745	0.2554	0.2597
974	0.7096	0.2739	0.2551	0.2593
975	0.7079	0.2732	0.2546	0.2586
976	0.7066	0.2726	0.2543	0.2582
977	0.705	0.2721	0.2538	0.2575
978	0.7037	0.2716	0.2535	0.2571
979	0.702	0.271	0.253	0.2564
980	0.7005	0.2704	0.2527	0.256
981	0.6989	0.2695	0.2523	0.2553
982	0.6974	0.2689	0.2518	0.2548
983	0.696	0.2684	0.2513	0.2542
984	0.6944	0.2676	0.2509	0.2537
985	0.6929	0.267	0.2504	0.2531
986	0.6914	0.2664	0.25	0.2526
987	0.6899	0.2658	0.2495	0.2521
988	0.6884	0.2651	0.2491	0.2516
989	0.6869	0.2644	0.2485	0.251
990	0.6853	0.2636	0.248	0.2504
991	0.6839	0.263	0.2477	0.2498
992	0.6823	0.2623	0.2472	0.2492
993	0.6808	0.2617	0.2467	0.2486
994	0.6792	0.261	0.2463	0.2482
995	0.6775	0.2605	0.2457	0.2474
996	0.6762	0.26	0.2454	0.2471
997	0.6744	0.2594	0.2448	0.2464
998	0.6731	0.2587	0.2445	0.2461
999	0.6716	0.2582	0.244	0.2454
1000	0.6702	0.2576	0.2435	0.245
1001	0.6685	0.2571	0.2429	0.2443
1002	0.6672	0.2567	0.2426	0.244
1003	0.6656	0.256	0.2422	0.2433
1004	0.6642	0.2555	0.2417	0.2429
1005	0.6625	0.2549	0.2411	0.2422
1006	0.6613	0.2544	0.2407	0.2418
1007	0.6598	0.2537	0.2402	0.2411
1008	0.6585	0.2533	0.2398	0.2399
1009	0.6571	0.2527	0.2394	0.2401
1010	0.6558	0.2523	0.239	0.2398
1011	0.6545	0.2516	0.2385	0.2395
1012	0.6534	0.2511	0.2383	0.2391
1013	0.6519	0.2505	0.2378	0.2386
1014	0.6506	0.25	0.2375	0.2384
1015	0.6495	0.2495	0.2372	0.238
1016	0.6481	0.2493	0.2368	0.2377
1017	0.6468	0.2487	0.2365	0.2373
1018	0.6454	0.2483	0.2363	0.2369
1019	0.6441	0.2476	0.2358	0.2366
1020	0.6429	0.2471	0.2354	0.2362
1021	0.6415	0.2464	0.2348	0.2357
1022	0.6404	0.246	0.2345	0.2355
1023	0.639	0.2454	0.234	0.2349
1024	0.6379	0.2451	0.2337	0.2345
1025	0.6366	0.2444	0.2333	0.234
1026	0.6354	0.2441	0.2331	0.2336
1027	0.6343	0.2434	0.2324	0.2332
1028	0.633	0.243	0.2321	0.2327
1029	0.6318	0.2425	0.2318	0.2322
1030	0.6305	0.2423	0.2313	0.2317
1031	0.6292	0.2419	0.2311	0.2311
1032	0.6281	0.2417	0.2307	0.2308
1033	0.6266	0.2412	0.2303	0.2302
1034	0.6255	0.2407	0.2299	0.2298
1035	0.6241	0.2403	0.2295	0.2292
1036	0.6227	0.2399	0.2292	0.229
1037	0.6216	0.2396	0.2289	0.2286
1038	0.6206	0.2395	0.2286	0.228
1039	0.6195	0.2394	0.2281	0.2276
1040	0.6186	0.239	0.228	0.2274
1041	0.6174	0.2385	0.2276	0.2268
1042	0.6163	0.2383	0.2275	0.2265
1043	0.6152	0.2378	0.2272	0.2261
1044	0.614	0.2374	0.2268	0.2258
1045	0.6129	0.2369	0.2264	0.2255
1046	0.6117	0.2364	0.2261	0.2253
1047	0.6105	0.2359	0.2256	0.2251
1048	0.6094	0.2354	0.2253	0.2247
1049	0.6082	0.235	0.225	0.2245
1050	0.6073	0.2347	0.2247	0.2242
1051	0.606	0.2343	0.2243	0.2241
1052	0.6052	0.2339	0.2239	0.2239
1053	0.6038	0.2334	0.2234	0.2236
1054	0.6026	0.2332	0.223	0.2235
1055	0.6014	0.2328	0.2226	0.2231
1056	0.6004	0.2326	0.2223	0.2231
1057	0.5992	0.2321	0.2219	0.2228
1058	0.5982	0.2318	0.2217	0.2226
1059	0.597	0.2314	0.2215	0.2223
1060	0.596	0.2311	0.2212	0.2219
1061	0.5948	0.2306	0.2208	0.2215
1062	0.5937	0.2303	0.2205	0.2213
1063	0.5924	0.2297	0.2201	0.2212
1064	0.5914	0.2293	0.2198	0.2211
1065	0.5901	0.2287	0.2194	0.2208
1066	0.5889	0.2284	0.2193	0.2208
1067	0.5878	0.2279	0.2189	0.2206
1068	0.5867	0.2275	0.2187	0.2202
1069	0.5855	0.2271	0.2183	0.2198
1070	0.5843	0.2267	0.2179	0.2197
1071	0.5833	0.2265	0.2174	0.2193
1072	0.5821	0.2261	0.2171	0.219
1073	0.5811	0.2258	0.2166	0.2188
1074	0.5798	0.2255	0.2162	0.2188
1075	0.5788	0.2251	0.2159	0.2188
1076	0.5776	0.2247	0.2155	0.2186
1077	0.5767	0.2244	0.2153	0.2182
1078	0.5756	0.2239	0.2149	0.2177
1079	0.5747	0.2237	0.2146	0.2176
1080	0.5736	0.2234	0.2142	0.2174
1081	0.5725	0.223	0.214	0.2173
1082	0.5714	0.2226	0.2138	0.2173
1083	0.5703	0.2223	0.2134	0.2174
1084	0.5691	0.2219	0.2131	0.2173
1085	0.5678	0.2216	0.2128	0.2173
1086	0.5668	0.2213	0.2124	0.2168
1087	0.5656	0.221	0.2122	0.2164
1088	0.5645	0.2206	0.2119	0.2159
1089	0.5634	0.2204	0.2115	0.2157
1090	0.5622	0.22	0.2112	0.2156
1091	0.5613	0.2197	0.2108	0.2155
1092	0.5602	0.2194	0.2105	0.2152
1093	0.5591	0.2189	0.2102	0.2151
1094	0.5583	0.2185	0.21	0.2152
1095	0.5572	0.2181	0.2097	0.2151
1096	0.5561	0.2177	0.2096	0.2151
1097	0.5552	0.2173	0.2095	0.2151
1098	0.5542	0.2168	0.2092	0.2151
1099	0.5532	0.2163	0.2089	0.2151
1100	0.5522	0.216	0.2088	0.2151
1101	0.5512	0.2156	0.2086	0.2151
1102	0.5502	0.2153	0.2084	0.2151
1103	0.5491	0.2149	0.2081	0.2147
1104	0.5482	0.2147	0.2079	0.2147
1105	0.5475	0.2144	0.2078	0.2146
1106	0.5463	0.2142	0.2074	0.2143
1107	0.5454	0.2138	0.2073	0.2142
1108	0.5443	0.2136	0.2071	0.2142
1109	0.5432	0.2133	0.2069	0.2142
1110	0.5424	0.213	0.2067	0.2142
1111	0.5415	0.2127	0.2065	0.214
1112	0.5405	0.2124	0.2064	0.2137
1113	0.5395	0.2123	0.2061	0.2134
1114	0.5385	0.2121	0.2058	0.2134
1115	0.5376	0.2117	0.2055	0.2132
1116	0.5366	0.2114	0.2054	0.2127
1117	0.5357	0.2112	0.2051	0.2122
1118	0.5348	0.2109	0.2049	0.2115
1119	0.5339	0.2108	0.2044	0.2112
1120	0.5329	0.2104	0.204	0.2109
1121	0.532	0.21	0.2039	0.2104
1122	0.5309	0.2095	0.2035	0.2096
1123	0.53	0.2093	0.2033	0.2092
1124	0.5289	0.2088	0.2029	0.2083
1125	0.528	0.2086	0.2026	0.2077
1126	0.5269	0.2082	0.2022	0.2068
1127	0.5261	0.2078	0.2018	0.206
1128	0.5252	0.2075	0.2013	0.2052
1129	0.5244	0.2072	0.2008	0.2044
1130	0.5234	0.2069	0.2004	0.2036
1131	0.5225	0.2065	0.1999	0.2027
1132	0.5219	0.2062	0.1994	0.2019
1133	0.5212	0.2059	0.1989	0.2009
1134	0.5204	0.2055	0.1981	0.1997
1135	0.5195	0.2052	0.1977	0.1989
1136	0.5189	0.2048	0.197	0.1977
1137	0.5184	0.2045	0.1965	0.1968
1138	0.5182	0.2042	0.1958	0.1962
1139	0.5182	0.204	0.1952	0.1959
1140	0.5197	0.2039	0.1951	0.196
1141	0.5195	0.2037	0.1948	0.1957
1142	0.519	0.2038	0.1947	0.1957
1143	0.5188	0.2039	0.1947	0.1955
1144	0.5185	0.2045	0.1951	0.1957
1145	0.518	0.2044	0.1953	0.1953
1146	0.5177	0.205	0.1957	0.1953
1147	0.5172	0.2054	0.196	0.195
1148	0.5169	0.206	0.1967	0.1949
1149	0.5165	0.2062	0.1968	0.195
1150	0.516	0.2067	0.1971	0.1949
1151	0.5155	0.2068	0.1973	0.195
1152	0.515	0.207	0.1976	0.1948
1153	0.5139	0.2071	0.1977	0.1947
1154	0.5132	0.207	0.1979	0.1947
1155	0.512	0.2068	0.1981	0.1947
1156	0.5111	0.2064	0.1981	0.1946
1157	0.5101	0.2061	0.1981	0.1946
1158	0.5103	0.2058	0.198	0.1946
1159	0.5092	0.2055	0.1979	0.1946
1160	0.5083	0.2049	0.1975	0.1946
1161	0.5073	0.2045	0.1971	0.1945
1162	0.5056	0.2039	0.1967	0.1944
1163	0.5046	0.2036	0.1964	0.1944
1164	0.5035	0.203	0.1961	0.194
1165	0.5022	0.2025	0.1957	0.194
1166	0.5009	0.202	0.1952	0.1939
1167	0.4996	0.2016	0.1951	0.1938
1168	0.4981	0.2011	0.1945	0.1936
1169	0.4967	0.2006	0.1939	0.1935
1170	0.495	0.2002	0.1936	0.1929
1171	0.4935	0.1996	0.1929	0.1926
1172	0.4923	0.1991	0.1924	0.1933
1173	0.4909	0.1985	0.1922	0.1927
1174	0.49	0.1981	0.1917	0.1927
1175	0.4886	0.1977	0.191	0.1926
1176	0.4875	0.1971	0.1904	0.1928
1177	0.4866	0.1966	0.19	0.1925
1178	0.4855	0.1962	0.1897	0.1923
1179	0.4844	0.1956	0.1891	0.1915
1180	0.4832	0.1952	0.1887	0.1911
1181	0.4822	0.1946	0.1881	0.1905
1182	0.4812	0.1942	0.1876	0.1902
1183	0.4801	0.1936	0.1872	0.1898
1184	0.4789	0.193	0.1867	0.1891
1185	0.4779	0.1926	0.1865	0.1887
1186	0.4772	0.1921	0.186	0.188
1187	0.4758	0.1917	0.1857	0.1877
1188	0.4748	0.1913	0.1853	0.1873
1189	0.4739	0.1911	0.1847	0.1872
1190	0.4729	0.1905	0.1844	0.187
1191	0.472	0.1901	0.1839	0.1871
1192	0.4706	0.1895	0.1835	0.1869
1193	0.4695	0.1891	0.183	0.1867
1194	0.4689	0.1887	0.1826	0.1866
1195	0.468	0.1882	0.1824	0.1867
1196	0.4668	0.1877	0.1818	0.1866
1197	0.4659	0.1872	0.1816	0.1865
1198	0.4648	0.1868	0.181	0.1865
1199	0.4639	0.1863	0.1807	0.1861
1200	0.4629	0.186	0.1803	0.1862
1201	0.4621	0.1858	0.1798	0.1862
1202	0.461	0.1856	0.1793	0.186
1203	0.4601	0.1852	0.1791	0.186
1204	0.4591	0.1849	0.1787	0.186
1205	0.4582	0.1843	0.1783	0.1858
1206	0.4573	0.184	0.1778	0.1856
1207	0.4565	0.1836	0.1774	0.1857
1208	0.4556	0.1831	0.177	0.1855
1209	0.4548	0.1829	0.1766	0.1856
1210	0.454	0.1826	0.1762	0.1855
1211	0.4531	0.1823	0.1757	0.1854
1212	0.4523	0.1822	0.1754	0.1854
1213	0.4512	0.1819	0.175	0.185
1214	0.4505	0.1815	0.1746	0.1847
1215	0.4496	0.1813	0.1743	0.1844
1216	0.4487	0.1809	0.174	0.184
1217	0.4479	0.1806	0.1733	0.1837
1218	0.4471	0.1802	0.1731	0.1832
1219	0.4461	0.1798	0.1729	0.183
1220	0.4455	0.1797	0.1726	0.1827
1221	0.4445	0.1796	0.172	0.1824
1222	0.4438	0.1794	0.1716	0.1821
1223	0.4431	0.1793	0.1714	0.1819
1224	0.4424	0.179	0.171	0.1819
1225	0.4416	0.1787	0.1707	0.1821
1226	0.4409	0.1785	0.1702	0.1822
1227	0.4401	0.1782	0.1701	0.1823
1228	0.4394	0.1778	0.1698	0.1823
1229	0.4385	0.1775	0.1693	0.1822
1230	0.4379	0.1774	0.1691	0.1824
1231	0.437	0.1773	0.1689	0.1825
1232	0.4364	0.1769	0.1687	0.1824
1233	0.4358	0.1766	0.1685	0.1825
1234	0.4352	0.1763	0.1682	0.1824
1235	0.4346	0.1762	0.1679	0.1823
1236	0.4339	0.1761	0.1675	0.1824
1237	0.4332	0.1759	0.1674	0.1822
1238	0.4325	0.1758	0.1671	0.1822
1239	0.432	0.1755	0.1668	0.1821
1240	0.4312	0.1753	0.1666	0.1817
1241	0.4307	0.1752	0.1664	0.1813
1242	0.4301	0.1748	0.1662	0.1811
1243	0.4294	0.1746	0.166	0.1807
1244	0.4285	0.1743	0.1657	0.1806
1245	0.428	0.1742	0.1654	0.1803
1246	0.4276	0.1741	0.1652	0.1801
1247	0.427	0.174	0.165	0.1797
1248	0.4265	0.1739	0.1648	0.1793
1249	0.4259	0.1737	0.1647	0.1791
1250	0.4255	0.1736	0.1643	0.1785
1251	0.4249	0.1735	0.164	0.1781
1252	0.4244	0.1736	0.1638	0.1779
1253	0.4238	0.1737	0.1637	0.1778
1254	0.4232	0.1736	0.1635	0.1774
1255	0.4226	0.1734	0.1633	0.1773
1256	0.422	0.1731	0.1629	0.1771
1257	0.4215	0.1729	0.1627	0.177
1258	0.4209	0.1728	0.1627	0.1771
1259	0.4206	0.1726	0.1624	0.1771
1260	0.42	0.1726	0.1622	0.1771
1261	0.4196	0.1723	0.1621	0.1772
1262	0.4193	0.1722	0.162	0.1773
1263	0.4188	0.172	0.1619	0.1774
1264	0.4183	0.1718	0.1619	0.1775
1265	0.4177	0.1716	0.1618	0.1777
1266	0.4173	0.1714	0.1616	0.1775
1267	0.417	0.1713	0.1615	0.1773
1268	0.4166	0.1711	0.1614	0.1771
1269	0.4162	0.1707	0.1612	0.177
1270	0.4157	0.1705	0.161	0.1771
1271	0.4154	0.1705	0.1609	0.1771
1272	0.4149	0.1702	0.1607	0.177
1273	0.4146	0.1701	0.1607	0.1772
1274	0.414	0.1699	0.1605	0.1772
1275	0.4137	0.1697	0.1604	0.1768
1276	0.4132	0.1693	0.1602	0.1763
1277	0.4127	0.1692	0.1601	0.176
1278	0.4126	0.1691	0.16	0.1758
1279	0.4123	0.1689	0.1598	0.1753
1280	0.4118	0.169	0.1597	0.175
1281	0.4096	0.169	0.1595	0.1747
1282	0.4092	0.1689	0.1593	0.1742
1283	0.409	0.1688	0.1592	0.174
1284	0.4085	0.1688	0.159	0.1736
1285	0.4082	0.1685	0.1589	0.1734
1286	0.4077	0.1682	0.1587	0.1729
1287	0.4073	0.1681	0.1585	0.1728
1288	0.407	0.1679	0.1585	0.1725
1289	0.4067	0.1679	0.1583	0.172
1290	0.4062	0.1676	0.1581	0.1717
1291	0.4058	0.1675	0.1578	0.1715
1292	0.4052	0.1673	0.1576	0.1713
1293	0.4048	0.1669	0.1574	0.1707
1294	0.4043	0.1667	0.1573	0.1705
1295	0.404	0.1664	0.1571	0.1703
1296	0.4037	0.1662	0.157	0.1698
1297	0.4033	0.1658	0.1568	0.1695
1298	0.4029	0.1655	0.1565	0.1689
1299	0.4026	0.1652	0.1562	0.1682
1300	0.4019	0.1648	0.1562	0.1676

## Sheet: Figure 2D ΔT
	Figure 2D ΔT
		X-axis
		Hybrid-Light		Hybrid-Dark
		A	B	C	D
Y-axis_ΔT	Parallel 1	10.6	7.6	6.6	6.6
	Parallel 2	12	7.2	7	7.6
	Parallel 3	10.9	6.9	7.9	6.9
	Parallel 4	11.3	6.8	7.3	6.9
	Parallel 5	11.2	7.3	6.9	7.3
	Parallel 6	12.1	6.9	7.5	6.7
	Frequency inference statistics
	STDEV.P	mean 1	mean 2		DF	P Value	95% CI		d (effect size statistic)
	2.16038	11.35	7.117	A-B	20	<0.0001	[3.473, 4.993]		1.95938
	2.13156	11.35	7.2	A-C	20	<0.0001	[3.390, 4.910]		1.94693
	2.22228	11.35	7	A-D	20	<0.0001	[3.590, 5.110]		1.95745
	0.361613	7.117	7.2	B-C	20	>0.9999	[-0.8432, 0.6765]		0.229527
	0.320048	7.117	7	B-D	20	>0.9999	[-0.6432, 0.8765]		0.36557
	0.4	7.2	7	C-D	20	>0.9999	[-0.5599, 0.9599]		0.5

## Sheet: Figure 2E-G SEM
Figure 2E-G SEM

## Sheet: Fig 3B Precipitated Cu
	Fig 3B Precipitated Cu
		X-axis
		Cu(II)-Light	Cu(II)-Dark	Cu(I)-Light	Cu(I)-Dark
		A	B	C	D
Y-axis_Cu (mg/L)	Parallel 1	1.73282	-0.254827	18.6023	12.1399
	Parallel 2	0.468881	0.142703	17.5728	8.59276
	Parallel 3	2.04881	0.244634	17.0734	10.927
	Parallel 4	1.29452	1.86533	16.8695	12.3132
	Parallel 5	1.6207	1.63089	18.6737	11.8443
	Parallel 6	1.43722	1.84495	18.215	8.89855
		mg/L
		Cu(II)-Light	Cu(II)-Dark	Cu(I)-Light	Cu(I)-Dark
		A	B	C	D
	Frequency inference statistics
	STDEV.P	mean 1	mean 2		DF	P Value	95% CI		d (effect size statistic)
	0.761785	1.433	0.9117	A-B	20	>0.9999	[-1.284, 2.327]		0.684314
	8.22301	1.433	17.83	A-C	20	<0.0001	[-18.21, -14.59]		1.99404
	4.80901	1.433	10.79	A-D	20	<0.0001	[-11.16, -7.546]		1.94572
	8.49899	0.9117	17.83	B-C	20	<0.0001	[-18.73, -15.12]		1.99063
	5.08955	0.9117	10.79	B-D	20	<0.0001	[-11.68, -8.068]		1.9409
	3.71641	17.83	10.79	C-D	20	<0.0001	[5.243, 8.854]		1.8943

[truncated: 10 more sheets: Fig 3C ΔT, Fig 3D Precipitated Cu, Fig 3E ΔT, Fig_3F Precipitated Cu, Fig 3G ΔT, Fig 5B Absorption, Fig 5D SEM, Fig 5E Water evaporation induce, Fig 5F Evaporation rate, Fig 5G Comparison (Ref.)]
